# Supplementary material for: Nominal Operating Envelope of Pod and Pen Style Electronic Cigarettes
Source: Front Public Health. 2021 Aug 17;9:705099. doi: 10.3389/fpubh.2021.705099 (PMC8415835; doi:10.3389/fpubh.2021.705099)
Supplement: Supplementary file 1 [file Table_1.XLSX]

## Sheet: Supplement1_TrialResultsTable
TrialRecord	Study	DeviceManufacturer	DeviceModel	DeviceRTL	ENDSCoilRTL	ConsumableRTL	ConsumableLot	ConsumableManufacturer	NominalPESPuffFlowRate	NominalPESPuffDuration	NominalPESPuffVolume	NominalPESPuffPeriod	NominalPuffCount	StudyPhase	EcigMassBefore	EcigMassAfter	EcigMassDecrease	MeanPESPuffFlowRate	MeanPESPuffDuration	MeanPESPuffVolume	PESCumulativeVolume	ObservedPESPuffCount	RelativeMassError	YTPMPuff	YTPM	CTPM	YNicotine	CNicotine	FNicotine	UDV1
C0001	EC07-02	JUUL Labs	Juul	ENDS0096	CONS0155-02	CONS0155-02	Null	JUUL Labs	10	3.5	35	30	50	ActivationFlowRate	19175	19156.8	18.2	9.63788	3.40401	32.7994	1639.97	50	6.04396	0.342	17.1	0.010427	NaN	NaN	NaN	1 Puff of 50
C0002	EC07-02	JUUL Labs	Juul	ENDS0096	CONS0155-02	CONS0155-02	Null	JUUL Labs	15	3.5	52.5	30	50	ActivationFlowRate	19156.8	19075.9	80.9	14.3981	3.50566	50.475	2523.75	50	1.60692	1.592	79.6	0.0315404	2.61137	0.00103472	0.0328062	Normal Trial
C0003	EC07-02	JUUL Labs	Juul	ENDS0096	CONS0155-02	CONS0155-02	Null	JUUL Labs	17.5	3.5	61.3	30	50	ActivationFlowRate	19073.8	18974	99.8	16.881	3.50731	59.2069	2960.34	50	1.70341	1.962	98.1	0.033138	3.28112	0.00110836	0.0334467	Normal Trial
C0004	EC07-02	JUUL Labs	Juul	ENDS0096	CONS0155-02	CONS0155-02	Null	JUUL Labs	18.33	3.5	64.2	30	50	ActivationFlowRate	18975.2	18870.6	104.6	17.6882	3.50914	62.0705	3103.52	50	1.05163	2.07	103.5	0.0333492	3.44862	0.0011112	0.03332	Normal Trial
C0005	EC07-02	JUUL Labs	Juul	ENDS0096	CONS0155-02	CONS0155-02	Null	JUUL Labs	20	3.5	70	30	50	ActivationFlowRate	18871.5	18754	117.5	19.3343	3.51139	67.8903	3394.51	50	0.170213	2.346	117.3	0.0345558	3.902	0.0011495	0.0332651	Normal Trial
C0007	EC07-02	JUUL Labs	Juul	ENDS0096	CONS0155-01	CONS0155-01	Null	JUUL Labs	30	3.5	105	30	50	ActivationFlowRate	19236	19170.1	65.9	29.2988	3.51495	102.984	5149.19	50	-3.18665	1.36	68	0.013206	2.28512	0.000443784	0.0336048	Normal Trial
C0008	EC07-02	JUUL Labs	Juul	ENDS0096	CONS0155-01	CONS0155-01	Null	JUUL Labs	40	3.5	140	30	50	ActivationFlowRate	19177.9	19115.1	62.8	39.5319	3.52848	139.487	6974.34	50	3.66242	1.21	60.5	0.00867466	2.07812	0.000297967	0.0343492	Normal Trial
C0009	EC07-02	JUUL Labs	Juul	ENDS0096	CONS0155-01	CONS0155-01	Null	JUUL Labs	50	3.5	175	30	50	ActivationFlowRate	19115	19029.8	85.2	49.2727	3.52802	173.835	8691.75	50	-0.117371	1.706	85.3	0.00981391	2.92137	0.000336109	0.0342482	Normal Trial
C0010	EC07-02	JUUL Labs	Juul	ENDS0096	CONS0155-01	CONS0155-01	Null	JUUL Labs	60	3.5	210	30	40	ActivationFlowRate	19030.4	18940.6	89.8	59.1726	3.52888	208.813	8352.5	40	0.334076	2.2375	89.5	0.0107153	3.12975	0.000374708	0.0349693	Normal Trial
C0011	EC07-02	JUUL Labs	Juul	ENDS0096	CONS0155-01	CONS0155-01	Null	JUUL Labs	70	3.5	245	30	50	ActivationFlowRate	18941.2	18767.3	173.9	69.0769	3.52887	243.763	12188.2	50	0.80506	3.45	172.5	0.0141531	6.01275	0.000493327	0.0348565	Normal Trial
C0012	EC07-02	JUUL Labs	Juul	ENDS0096	CONS0152-04	CONS0152-04	Null	JUUL Labs	80	3.5	280	30	50	ActivationFlowRate	19194.3	19105.6	88.7	79.0725	3.52803	278.97	13948.5	50	-0.789177	1.788	89.4	0.00640929	3.0535	0.000218913	0.0341555	Aspiration Likely
C0013	EC07-02	JUUL Labs	Juul	ENDS0096	CONS0152-04	CONS0152-04	Null	JUUL Labs	90	3.5	315	30	50	ActivationFlowRate	19114	18960.1	153.9	89.1609	3.52875	314.626	15731.3	50	2.40416	3.004	150.2	0.00954783	6.84312	0.000435	0.0455601	Aspiration Likely
C0016	EC07-02	JUUL Labs	Juul	ENDS0096	CONS0152-04	CONS0152-04	Null	JUUL Labs	30	0.5	15	30	50	ActivationDuration	18960.6	18958.5	2.1	27.7299	0.51469	14.2717	713.585	50	-85.7143	0.078	3.9	0.00546536	NaN	NaN	NaN	UDV1 Level
C0017	EC07-02	JUUL Labs	Juul	ENDS0096	CONS0152-04	CONS0152-04	Null	JUUL Labs	30	0.75	22.5	30	50	ActivationDuration	18958.6	18947.1	11.5	27.8741	0.76435	21.3057	1065.29	50	11.3043	0.204	10.2	0.00957489	NaN	NaN	NaN	UDV1 Level
C0018	EC07-02	JUUL Labs	Juul	ENDS0096	CONS0152-04	CONS0152-04	Null	JUUL Labs	30	1	30	30	50	ActivationDuration	18949.4	18925.4	24	28.9546	1.01485	29.3845	1469.22	50	0.833333	0.476	23.8	0.016199	1.27363	0.000866869	0.0535137	Normal Trial
C0019	EC07-02	JUUL Labs	Juul	ENDS0096	CONS0152-04	CONS0152-04	Null	JUUL Labs	30	2	60	30	50	ActivationDuration	18925.4	18864.2	61.2	29.0547	2.0143	58.5249	2926.24	50	-0.653595	1.232	61.6	0.0210509	2.18688	0.000747332	0.0355012	Normal Trial
C0020	EC07-02	JUUL Labs	Juul	ENDS0096	CONS0152-04	CONS0152-04	Null	JUUL Labs	30	3	90	30	50	ActivationDuration	18878.6	18767.5	111.1	29.7379	3.0203	89.8172	4490.86	50	4.41044	2.124	106.2	0.023648	3.5745	0.00079595	0.0336582	Normal Trial
C0021	EC07-02	JUUL Labs	Juul	ENDS0096	CONS0152-03	CONS0152-03	Null	JUUL Labs	30	4	120	30	50	ActivationDuration	19183.4	19106.1	77.3	29.4827	4.01976	118.513	5925.67	50	-0.905563	1.56	78	0.0131631	2.944	0.000496821	0.0377436	Normal Trial
C0022	EC07-02	JUUL Labs	Juul	ENDS0096	CONS0152-03	CONS0152-03	Null	JUUL Labs	30	5	150	30	50	ActivationDuration	19106.4	18985.3	121.1	29.5404	5.02059	148.31	7415.51	50	-0.0825764	2.424	121.2	0.0163441	4.1375	0.000557952	0.0341378	Normal Trial
C0023	EC07-02	JUUL Labs	Juul	ENDS0096	CONS0152-03	CONS0152-03	Null	JUUL Labs	30	6	180	30	50	ActivationDuration	18987.2	18823.5	163.7	29.5993	6.021	178.217	8910.87	50	1.89371	3.212	160.6	0.0180229	5.52412	0.000619931	0.0343968	Normal Trial
C0024	EC07-02	JUUL Labs	Juul	ENDS0096	CONS0152-03	CONS0152-03	Null	JUUL Labs	30	7	210	30	50	ActivationDuration	18825	18588.7	236.3	29.6474	7.02101	208.154	10407.7	50	1.65044	4.648	232.4	0.0223296	13.2122	0.00126947	0.0568513	LED off ~ 6.5 sec
C0025	EC07-02	JUUL Labs	Juul	ENDS0096	CONS0160-04	CONS0160-04	Null	JUUL Labs	30	8	240	30	25	ActivationDuration	19199.1	19146.5	52.6	29.7065	8.0178	238.181	5954.52	25	1.71103	2.068	51.7	0.00868247	1.93162	0.000324396	0.0373622	LED off ~ 6.5 sec
C0026	EC07-02	JUUL Labs	Juul	ENDS0096	CONS0160-04	CONS0160-04	Null	JUUL Labs	30	9	270	30	25	ActivationDuration	19148.1	19102.2	45.9	29.7418	9.01796	268.211	6705.27	25	1.30719	1.812	45.3	0.00675588	1.66625	0.000248499	0.0367826	LED off ~ 6.5 sec
C0027	EC07-02	JUUL Labs	Juul	ENDS0096	CONS0160-04	CONS0160-04	Null	JUUL Labs	30	10	300	30	25	ActivationDuration	19103.4	19049.3	54.1	29.7615	10.0186	298.169	7454.23	25	1.2939	2.136	53.4	0.00716372	1.84963	0.000248131	0.0346372	LED off ~ 6.5 sec
C0001	EC10-01	Vuse	Alto	ENDS0025	CONS0039-01	CONS0039-01	NaN	VUSE Vapor	18.333	3	54.999	30	50	ActivationFlowRate	9247.1	9007.1	240	17.3816	2.73314	47.5052	2375.26	50	2.29167	4.69	234.5	0.098726	11.7121	0.00493088	0.0499451	Normal Trial
C0002	EC10-01	Vuse	Alto	ENDS0025	CONS0039-01	CONS0039-01	NaN	VUSE Vapor	18.333	3	54.999	30	50	ActivationFlowRate	9007.7	8765.5	242.2	17.0887	2.68663	46.56	2374.56	51	2.06441	4.65098	237.2	0.0998922	11.6744	0.00491644	0.0492174	Normal Trial
C0003	EC10-01	Vuse	Alto	ENDS0025	CONS0039-01	CONS0039-01	NaN	VUSE Vapor	35	3	105	30	50	ActivationFlowRate	8766.1	8171.8	594.3	33.2775	3.04006	101.163	5058.15	50	24.6172	8.96	448	0.08857	20.4509	0.00404315	0.0456493	Normal Trial
C0005	EC10-01	Vuse	Alto	ENDS0025	CONS0040-01	CONS0040-01	NaN	VUSE Vapor	25	3	75	30	50	ActivationFlowRate	9213.3	8917.2	296.1	23.4571	2.83063	67.4261	3438.73	51	1.5873	5.71373	291.4	0.0847406	14.0564	0.00408766	0.0482374	Normal Trial
C0006	EC10-01	Vuse	Alto	ENDS0025	CONS0040-01	CONS0040-01	NaN	VUSE Vapor	15	3	45	30	50	ActivationFlowRate	8924.5	8927.3	-2.8	14.0689	2.6448	37.2074	1860.37	50	100	0	0	0	NaN	NaN	NaN	No Puffs Activated
C0007	EC10-01	Vuse	Alto	ENDS0025	CONS0040-01	CONS0040-01	NaN	VUSE Vapor	20	3	60	30	50	ActivationFlowRate	8927.3	8632.9	294.4	18.9422	2.82032	53.4215	2671.07	50	4.5856	5.618	280.9	0.105164	13.4854	0.00504867	0.0480077	Normal Trial
C0008	EC10-01	Vuse	Alto	ENDS0025	CONS0040-01	CONS0040-01	NaN	VUSE Vapor	17.5	3	52.5	30	50	ActivationFlowRate	8632.9	8368.4	264.5	16.4807	2.7482	45.29	2264.5	50	3.36484	5.112	255.6	0.112873	12.4894	0.00551529	0.048863	Normal Trial
C0009	EC10-01	Vuse	Alto	ENDS0025	CONS0040-01	CONS0040-01	NaN	VUSE Vapor	16.5	3	49.5	30	50	ActivationFlowRate	8369.4	8373.3	-3.9	15.5009	2.71758	42.1233	2106.16	50	100	0	0	0	NaN	NaN	NaN	No Puffs Activated
C0010	EC10-01	Vuse	Alto	ENDS0025	CONS0040-01	CONS0040-01	NaN	VUSE Vapor	17	3	51	30	50	ActivationFlowRate	8373.3	8102.5	270.8	15.9966	2.73433	43.737	2186.85	50	4.87445	5.152	257.6	0.117795	NaN	NaN	NaN	Normal Trial
C0011	EC10-01	Vuse	Alto	ENDS0025	CONS0041-01	CONS0041-01	NaN	VUSE Vapor	27.5	3	82.5	30	50	ActivationFlowRate	9208.8	8880	328.8	26.0807	2.9851	77.8513	3892.56	50	-0.152068	6.586	329.3	0.0845972	NaN	NaN	NaN	Normal Trial
C0012	EC10-01	Vuse	Alto	ENDS0025	CONS0041-01	CONS0041-01	NaN	VUSE Vapor	30	3	90	30	50	ActivationFlowRate	8881.2	8500.5	380.7	28.4356	3.02714	86.077	4303.85	50	12.4245	6.668	333.4	0.0774655	NaN	NaN	NaN	Normal Trial
C0013	EC10-01	Vuse	Alto	ENDS0025	CONS0041-01	CONS0041-01	NaN	VUSE Vapor	32.5	3	97.5	30	50	ActivationFlowRate	8501.9	8051	450.9	30.8207	3.05698	94.2177	4710.88	50	15.2362	7.644	382.2	0.0811313	17.7445	0.0037667	0.0464273	Normal Trial
C0014	EC10-01	Vuse	Alto	ENDS0025	CONS0043-01	CONS0043-01	NaN	VUSE Vapor	29	3	87	30	50	ActivationFlowRate	9165.3	8826.2	339.1	27.9581	2.90231	81.1379	4056.9	50	11.4421	6.006	300.3	0.0740221	NaN	NaN	NaN	Normal Trial
C0015	EC10-01	Vuse	Alto	ENDS0025	CONS0043-01	CONS0043-01	NaN	VUSE Vapor	17	5	85	30	50	Comprehensive	8826.8	8323.6	503.2	16.1047	4.63011	75.6	3855.6	51	2.22576	9.64706	492	0.127607	23.2086	0.00601946	0.047172	Normal Trial
C0016	EC10-01	Vuse	Alto	ENDS0025	CONS0043-01	CONS0043-01	NaN	VUSE Vapor	18.333	5	91.67	30	50	Comprehensive	8325	7404.2	920.8	17.3347	4.67191	82.178	4191.08	51	13.6838	15.5843	794.8	0.189641	NaN	NaN	NaN	Normal Trial
C0017	EC10-01	Vuse	Alto	ENDS0025	CONS0027-02	CONS0027-02	NaN	VUSE Vapor	20	5	100	30	50	Comprehensive	9170.9	8556.9	614	19.217	4.81744	92.5739	4628.7	50	11.7264	10.84	542	0.117096	26.4344	0.00571098	0.0487719	Normal Trial
C0018	EC10-01	Vuse	Alto	ENDS0025	CONS0027-02	CONS0027-02	NaN	VUSE Vapor	22	5	110	30	50	Comprehensive	8558.9	7937.6	621.3	21.1987	4.8591	103.005	5150.23	50	10.3171	11.144	557.2	0.108189	26.2153	0.00509012	0.0470482	Normal Trial
C0019	EC10-01	Vuse	Alto	ENDS0025	CONS0029-01	CONS0029-01	NaN	VUSE Vapor	27	5	135	30	50	Comprehensive	9164.9	8485.5	679.4	26.219	4.90727	128.662	6433.08	50	9.65558	12.276	613.8	0.0954131	27.6788	0.00430257	0.0450941	Normal Trial
C0020	EC10-01	Vuse	Alto	ENDS0025	CONS0029-01	CONS0029-01	NaN	VUSE Vapor	29	5	145	30	50	Comprehensive	8486.9	7533.4	953.5	28.3118	4.90731	138.932	6946.61	50	9.90037	17.182	859.1	0.123672	NaN	NaN	NaN	Normal Trial
C0021	EC10-01	Vuse	Alto	ENDS0025	CONS0029-02	CONS0029-02	NaN	VUSE Vapor	30	5	150	30	50	ActivationDuration	9159.6	8533.7	625.9	29.3099	4.91723	144.119	7205.97	50	4.64931	11.936	596.8	0.0828202	27.2186	0.00377723	0.0456076	Normal Trial
C0022	EC10-01	Vuse	Alto	ENDS0025	CONS0029-02	CONS0029-02	NaN	VUSE Vapor	17	1	17	30	50	Comprehensive	8527.2	8529.7	-2.5	12.3813	0.7338	9.07849	453.925	50	104	0.002	0.1	0.000220301	NaN	NaN	NaN	No Puffs Activated
C0023	EC10-01	Vuse	Alto	ENDS0025	CONS0029-02	CONS0029-02	NaN	VUSE Vapor	18.333	1	18.33	30	50	Comprehensive	8530	8531.5	-1.5	13.6642	0.78246	10.686	534.3	50	46.6667	-0.016	-0.8	-0.00149729	NaN	NaN	NaN	No Puffs Activated
C0024	EC10-01	Vuse	Alto	ENDS0025	CONS0029-02	CONS0029-02	NaN	VUSE Vapor	20	1	20	30	50	Comprehensive	8531.8	8523.5	8.3	15.3918	0.8263	12.7125	635.625	50	0	0.166	8.3	0.013058	0.300875	0.000473353	0.03625	Normal Trial
C0025	EC10-01	Vuse	Alto	ENDS0025	CONS0029-02	CONS0029-02	NaN	VUSE Vapor	22	1	22	30	50	Comprehensive	8523.5	8497.3	26.2	17.5145	0.8673	15.1827	759.137	50	13.3588	0.454	22.7	0.0299024	0.86475	0.00113912	0.0380947	Normal Trial
C0026	EC10-01	Vuse	Alto	ENDS0025	CONS0029-02	CONS0029-02	NaN	VUSE Vapor	27	1	27	30	50	Comprehensive	8511.9	8469.1	42.8	22.9592	0.91041	20.892	1044.6	50	21.9626	0.668	33.4	0.031974	1.3645	0.00130624	0.0408533	Normal Trial
C0027	EC10-01	Vuse	Alto	ENDS0025	CONS0029-02	CONS0029-02	NaN	VUSE Vapor	29	1	29	30	50	Comprehensive	8468.8	8425.7	43.1	25.399	0.91234	23.1614	1158.07	50	10.6729	0.77	38.5	0.033245	1.54163	0.0013312	0.0400422	Normal Trial
C0028	EC10-01	Vuse	Alto	ENDS0025	CONS0029-02	CONS0029-02	NaN	VUSE Vapor	30	1	30	30	50	ActivationDuration	8426.1	8376.1	50	27.0268	0.91037	24.5934	1229.67	50	22.6	0.774	38.7	0.0314718	1.58675	0.00129039	0.0410013	Normal Trial
C0029	EC10-01	Vuse	Alto	ENDS0025	CONS0029-02	CONS0029-02	NaN	VUSE Vapor	18.333	2	36.666	30	50	Comprehensive	8365.5	8252.2	113.3	16.3019	1.77732	28.9672	1448.36	50	9.70874	2.046	102.3	0.0706315	4.69637	0.00324254	0.0459079	Normal Trial
C0030	EC10-01	Vuse	Alto	ENDS0025	CONS0029-02	CONS0029-02	NaN	VUSE Vapor	24.5	2	49	30	50	Comprehensive	8255.8	8098.2	157.6	22.6075	1.89204	42.7674	2138.37	50	16.6878	2.626	131.3	0.0614019	6.05375	0.00283101	0.0461062	Normal Trial
C0031	EC10-01	Vuse	Alto	ENDS0025	CONS0029-02	CONS0029-02	NaN	VUSE Vapor	28	2	56	30	50	Comprehensive	8098.6	7943.3	155.3	26.1351	1.9088	49.8838	2494.19	50	3.73471	2.99	149.5	0.0599393	6.92175	0.00277515	0.0462993	Normal Trial
C0032	EC10-01	Vuse	Alto	ENDS0025	CONS0030-01	CONS0030-01	NaN	VUSE Vapor	18.333	4	73.332	30	50	Comprehensive	9227.7	8825.5	402.2	17.4424	3.78139	65.9518	3297.59	50	3.6549	7.75	387.5	0.11751	18.286	0.00554526	0.0471897	Normal Trial
C0033	EC10-01	Vuse	Alto	ENDS0025	CONS0030-01	CONS0030-01	NaN	VUSE Vapor	24.5	4	98	30	50	Comprehensive	8826.8	8316.5	510.3	23.5133	3.87397	91.0875	4554.37	50	9.19067	9.268	463.4	0.101748	21.6582	0.00475548	0.0467377	Normal Trial
C0034	EC10-01	Vuse	Alto	ENDS0025	CONS0030-02	CONS0030-02	NaN	VUSE Vapor	28	4	112	30	50	Comprehensive	9275.6	8799.6	476	26.9693	3.91076	105.468	5273.38	50	5.5042	8.996	449.8	0.0852963	21.5999	0.00409602	0.0480211	Normal Trial
C0035	EC10-01	Vuse	Alto	ENDS0025	CONS0030-02	CONS0030-02	NaN	VUSE Vapor	30	2	60	30	50	ActivationDuration	8800.9	8605.3	195.6	28.2177	1.90539	53.7584	2687.92	50	14.3149	3.352	167.6	0.0623531	8.4125	0.00312974	0.0501939	Normal Trial
C0036	EC10-01	Vuse	Alto	ENDS0025	CONS0030-02	CONS0030-02	NaN	VUSE Vapor	30	4	120	30	50	ActivationDuration	8610.9	8045.8	565.1	29.0438	3.93374	114.245	5712.25	50	10.1575	10.154	507.7	0.0888792	23.5267	0.00411865	0.0463399	Normal Trial
C0037	EC10-01	Vuse	Alto	ENDS0025	CONS0028-01	CONS0028-01	NaN	VUSE Vapor	40	2	80	30	50	Comprehensive	9095.5	8929.2	166.3	37.8958	2.0426	77.3784	3868.92	50	-1.56344	3.378	168.9	0.0436556	7.95613	0.00205642	0.0471055	Normal Trial
C0038	EC10-01	Vuse	Alto	ENDS0025	CONS0028-01	CONS0028-01	NaN	VUSE Vapor	40	4	160	30	50	Comprehensive	8930.3	8259	671.3	38.9819	4.02694	156.966	7848.32	50	15.105	11.398	569.9	0.0726143	26.4458	0.00336961	0.0464042	Normal Trial
C0039	EC10-01	Vuse	Alto	ENDS0026	CONS0051-01	CONS0051-01	NaN	VUSE Vapor	16	3	48	30	50	ActivationFlowRate	8982.4	8757.6	224.8	14.6842	2.48526	36.4935	1824.67	50	4.7153	4.284	214.2	0.117391	10.7926	0.00591482	0.0503857	Normal Trial
C0040	EC10-01	Vuse	Alto	ENDS0026	CONS0051-01	CONS0051-01	NaN	VUSE Vapor	18.333	3	54.999	30	50	ActivationFlowRate	8758.5	505.7	8252.8	16.8805	2.60189	43.9206	2196.03	50	97.0301	4.902	245.1	0.11161	13.1495	0.00598785	0.0536495	Normal Trial
C0041	EC10-01	Vuse	Alto	ENDS0026	CONS0051-01	CONS0051-01	NaN	VUSE Vapor	20	3	60	30	50	ActivationFlowRate	8506.3	8250.5	255.8	18.4302	2.67521	49.3037	2465.19	50	2.89289	4.968	248.4	0.100763	12.7876	0.00518728	0.05148	Normal Trial
C0042	EC10-01	Vuse	Alto	ENDS0026	CONS0051-01	CONS0051-01	NaN	VUSE Vapor	27	3	81	30	50	ActivationFlowRate	8204.7	7896.4	308.3	25.5787	2.8085	71.8363	3591.82	50	-0.713591	6.21	310.5	0.0864465	NaN	NaN	NaN	Normal Trial
C0043	EC10-01	Vuse	Alto	ENDS0026	CONS0049-01	CONS0049-01	NaN	VUSE Vapor	30	3	90	30	50	ActivationFlowRate	9121.7	8827.2	294.5	28.757	2.83331	81.4744	4073.72	50	2.03735	5.77	288.5	0.0708198	13.6944	0.00336164	0.0474675	Normal Trial
C0044	EC10-01	Vuse	Alto	ENDS0026	CONS0049-01	CONS0049-01	NaN	VUSE Vapor	55	3	165	30	50	ActivationFlowRate	8839	8441.5	397.5	52.533	3.12431	164.127	8206.35	50	11.6226	7.026	351.3	0.0428083	16.2594	0.00198132	0.0462834	Aspiration Photo
C0045	EC10-01	Vuse	Alto	ENDS0026	CONS0049-01	CONS0049-01	NaN	VUSE Vapor	16	1	16	30	50	Comprehensive	8438.2	8435.4	2.8	9.14572	0.50987	4.66269	233.135	50	-7.14286	0.06	3	0.0128681	NaN	NaN	NaN	Normal Trial
C0046	EC10-01	Vuse	Alto	ENDS0026	CONS0049-01	CONS0049-01	NaN	VUSE Vapor	18.333	1	18.333	30	50	Comprehensive	8470	8464.4	5.6	11.9445	0.61461	7.3398	366.99	50	37.5	0.07	3.5	0.00953705	NaN	NaN	NaN	Normal Trial
C0047	EC10-01	Vuse	Alto	ENDS0026	CONS0049-01	CONS0049-01	NaN	VUSE Vapor	20	1	20	30	50	Comprehensive	8477.7	8464.3	13.4	14.4912	0.67331	9.75523	487.761	50	24.6269	0.202	10.1	0.0207069	0.470125	0.000963842	0.046547	Normal Trial
C0048	EC10-01	Vuse	Alto	ENDS0026	CONS0049-01	CONS0049-01	NaN	VUSE Vapor	27	1	27	30	50	Comprehensive	8464.5	8431.3	33.2	21.9473	0.82893	18.1894	909.472	50	9.93976	0.598	29.9	0.0328762	1.167	0.00128316	0.0390301	Normal Trial
C0049	EC10-01	Vuse	Alto	ENDS0026	CONS0049-01	CONS0049-01	NaN	VUSE Vapor	30	1	30	30	50	ActivationDuration	8432	8398.3	33.7	25.4597	0.85463	21.7539	1087.7	50	6.82493	0.628	31.4	0.0288684	1.24313	0.0011429	0.03959	Normal Trial
C0050	EC10-01	Vuse	Alto	ENDS0026	CONS0049-01	CONS0049-01	NaN	VUSE Vapor	55	1	55	30	50	Comprehensive	8399.5	8338.2	61.3	48.0874	1.12782	54.2275	2711.38	50	2.61011	1.194	59.7	0.0220183	2.44075	0.000900189	0.0408836	Normal Trial
C0051	EC10-01	Vuse	Alto	ENDS0026	CONS0049-01	CONS0049-01	NaN	VUSE Vapor	16	5	80	30	50	Comprehensive	8338.8	7832.9	505.9	15.191	4.51009	68.5123	3425.62	50	8.57877	9.25	462.5	0.135012	20.8874	0.00609741	0.0451619	Normal Trial
C0052	EC10-01	Vuse	Alto	ENDS0026	CONS0049-02	CONS0049-02	NaN	VUSE Vapor	18.333	5	91.665	30	50	Comprehensive	9201.7	8655.7	546	17.4809	4.6137	80.6513	4032.57	50	7.1978	10.134	506.7	0.125652	22.9462	0.00569024	0.0452857	Normal Trial
C0053	EC10-01	Vuse	Alto	ENDS0026	CONS0049-02	CONS0049-02	NaN	VUSE Vapor	20	5	100	30	50	Comprehensive	8658	8082.6	575.4	19.1059	4.67081	89.2398	4461.99	50	6.43031	10.768	538.4	0.120664	24.535	0.00549867	0.0455702	Normal Trial
C0054	EC10-01	Vuse	Alto	ENDS0026	CONS0055-02	CONS0055-02	NaN	VUSE Vapor	27	5	135	30	50	Comprehensive	9263.1	8591.4	671.7	25.936	4.84992	125.786	6289.28	50	6.41656	12.572	628.6	0.0999478	28.5609	0.0045412	0.0454357	Normal Trial
C0055	EC10-01	Vuse	Alto	ENDS0026	CONS0055-02	CONS0055-02	NaN	VUSE Vapor	30	5	150	30	50	ActivationDuration	8592.5	7889	703.5	28.9953	4.87792	141.435	7071.76	50	9.43852	12.742	637.1	0.0900907	24.7891	0.00350537	0.0389093	Normal Trial
C0056	EC10-01	Vuse	Alto	ENDS0026	CONS0046-01	CONS0046-01	NaN	VUSE Vapor	55	5	275	30	50	Comprehensive	9300.9	8667	633.9	53.2052	5.13614	273.268	13663.4	50	4.73261	12.078	603.9	0.0441983	27.6439	0.0020232	0.0457756	Normal Trial
C0057	EC10-01	Vuse	Alto	ENDS0026	CONS0046-01	CONS0046-01	NaN	VUSE Vapor	16	2	32	30	50	Comprehensive	8591.3	8495.6	95.7	13.6433	1.54011	21.0108	1050.54	50	11.8077	1.688	84.4	0.0803396	3.92037	0.00373177	0.0464499	Normal Trial
C0058	EC10-01	Vuse	Alto	ENDS0026	CONS0046-01	CONS0046-01	NaN	VUSE Vapor	18.333	2	36.666	30	50	Comprehensive	8494.4	8392.5	101.9	15.7472	1.65453	26.0507	1302.54	50	8.63592	1.862	93.1	0.071476	3.65825	0.00280856	0.0392938	Normal Trial
C0059	EC10-01	Vuse	Alto	ENDS0026	CONS0046-01	CONS0046-01	NaN	VUSE Vapor	19	2	38	30	50	Comprehensive	8391.7	8290.2	101.5	16.3682	1.68025	27.4996	1374.98	50	6.79803	1.892	94.6	0.0688009	3.95438	0.00287595	0.041801	Normal Trial
C0060	EC10-01	Vuse	Alto	ENDS0026	CONS0046-01	CONS0046-01	NaN	VUSE Vapor	23.5	2	47	30	50	Comprehensive	8290.6	8164.4	126.2	20.6812	1.82094	37.656	1882.8	50	3.48653	2.436	121.8	0.0646908	4.9215	0.00261392	0.0404064	Normal Trial
C0061	EC10-01	Vuse	Alto	ENDS0026	CONS0031-01	CONS0031-01	NaN	VUSE Vapor	42.5	2	85	30	50	Comprehensive	9259.6	9099	160.6	39.5738	2.06381	81.6412	4082.06	50	1.1208	3.176	158.8	0.038902	7.34	0.00179811	0.0462217	Normal Trial
C0062	EC10-01	Vuse	Alto	ENDS0026	CONS0031-01	CONS0031-01	NaN	VUSE Vapor	16	4	64	30	50	Comprehensive	9101.6	8788.2	313.4	14.957	3.54047	52.9535	2647.68	50	5.48819	5.924	296.2	0.111872	13.6091	0.00514003	0.0459457	Normal Trial
C0063	EC10-01	Vuse	Alto	ENDS0026	CONS0031-01	CONS0031-01	NaN	VUSE Vapor	18.333	4	73.332	30	50	Comprehensive	8788.8	8470.5	318.3	17.1755	3.65167	62.718	3135.9	50	3.73861	6.128	306.4	0.0977072	14.2794	0.00455352	0.0466037	Normal Trial
C0064	EC10-01	Vuse	Alto	ENDS0026	CONS0031-01	CONS0031-01	NaN	VUSE Vapor	19	4	76	30	50	Comprehensive	8471	8153.5	317.5	17.7925	3.68471	65.5587	3277.94	50	3.81102	6.108	305.4	0.0931684	13.7084	0.00418201	0.0448866	Normal Trial
C0065	EC10-01	Vuse	Alto	ENDS0026	CONS0031-01	CONS0031-01	NaN	VUSE Vapor	23.5	4	94	30	50	Comprehensive	8154.5	7827.8	326.7	22.1073	3.82509	84.5608	4228.04	50	2.63238	6.362	318.1	0.0752358	14.7093	0.00347898	0.046241	Normal Trial
C0066	EC10-01	Vuse	Alto	ENDS0026	CONS0065-01	CONS0065-01	NaN	VUSE Vapor	42.5	4	170	30	50	Comprehensive	9300.2	8821.3	478.9	40.7217	4.09346	166.69	8334.48	50	1.90019	9.396	469.8	0.0563683	21.8016	0.00261583	0.0464062	Normal Trial
C0067	EC10-01	Vuse	Alto	ENDS0032	CONS0069-01	CONS0069-01	NaN	VUSE Vapor	16	3	48	30	50	ActivationFlowRate	8583	8322.7	260.3	14.8906	2.51673	37.4745	1873.73	50	27.4683	3.776	188.8	0.100762	10.1453	0.00541448	0.0537354	Normal Trial
C0068	EC10-01	Vuse	Alto	ENDS0032	CONS0069-01	CONS0069-01	NaN	VUSE Vapor	18.333	3	54.999	30	50	ActivationFlowRate	8083.6	7858	225.6	17.0904	2.62221	44.8142	2240.71	50	7.40248	4.178	208.9	0.0932295	10.2127	0.00455782	0.0488882	Normal Trial
C0069	EC10-01	Vuse	Alto	ENDS0032	CONS0069-01	CONS0069-01	NaN	VUSE Vapor	20	3	60	30	50	ActivationFlowRate	8324	8082.5	241.5	18.7166	2.67705	50.1044	2505.22	50	7.12215	4.486	224.3	0.089533	11.3235	0.00451996	0.0504837	Normal Trial
C0070	EC10-01	Vuse	Alto	ENDS0032	CONS0069-01	CONS0069-01	NaN	VUSE Vapor	27	3	81	30	50	ActivationFlowRate	7858.2	7590.9	267.3	25.3899	2.85952	72.6016	3630.08	50	5.01309	5.078	253.9	0.0699433	12.344	0.00340047	0.0486176	Normal Trial
C0071	EC10-01	Vuse	Alto	ENDS0032	CONS0069-01	CONS0069-01	NaN	VUSE Vapor	30	3	90	30	50	ActivationFlowRate	7591.9	7318.9	273	28.247	2.91619	82.3719	4118.59	50	4.57875	5.21	260.5	0.0632497	12.8371	0.00311687	0.0492788	Normal Trial
C0072	EC10-01	Vuse	Alto	ENDS0032	CONS0070-01	CONS0070-01	NaN	VUSE Vapor	55	3	165	30	50	ActivationFlowRate	8491.7	8160.1	331.6	52.1532	3.13181	163.332	8166.62	50	3.73945	6.384	319.2	0.0390859	15.1875	0.0018597	0.0475799	Bubbles in Eliquid
C0073	EC10-01	Vuse	Alto	ENDS0032	CONS0070-01	CONS0070-01	NaN	VUSE Vapor	16	1	16	30	50	Comprehensive	8160.5	8159.2	1.3	9.72526	0.51266	4.98498	249.249	50	-115.385	0.056	2.8	0.0112337	NaN	NaN	NaN	Normal Trial
C0074	EC10-01	Vuse	Alto	ENDS0032	CONS0070-01	CONS0070-01	NaN	VUSE Vapor	18.333	1	18.333	30	50	Comprehensive	8159.2	8153.6	5.6	13.0494	0.62358	8.13552	406.776	50	3.57143	0.108	5.4	0.0132751	NaN	NaN	NaN	Normal Trial
C0075	EC10-01	Vuse	Alto	ENDS0032	CONS0070-01	CONS0070-01	NaN	VUSE Vapor	20	1	20	30	50	Comprehensive	8152.8	8141.5	11.3	14.8537	0.68266	10.1387	506.934	50	15.0442	0.192	9.6	0.0189374	NaN	NaN	NaN	Normal Trial
C0076	EC10-01	Vuse	Alto	ENDS0032	CONS0070-01	CONS0070-01	NaN	VUSE Vapor	27	1	27	30	50	Comprehensive	8141.7	8106.9	34.8	21.9058	0.85256	18.6727	933.634	50	15.5172	0.588	29.4	0.0314899	1.23788	0.00132587	0.0421046	Normal Trial
C0077	EC10-01	Vuse	Alto	ENDS0032	CONS0070-01	CONS0070-01	NaN	VUSE Vapor	30	1	30	30	50	ActivationDuration	8107.8	8073.8	34	25.0835	0.89786	22.5183	1125.92	50	20.8824	0.538	26.9	0.0238916	1.2055	0.00107068	0.0448141	Normal Trial
C0078	EC10-01	Vuse	Alto	ENDS0032	CONS0070-01	CONS0070-01	NaN	VUSE Vapor	55	1	55	30	50	Comprehensive	8074	8021.9	52.1	47.4922	1.12797	53.5657	2678.29	50	8.82917	0.95	47.5	0.0177352	2.0435	0.000762988	0.0430211	Normal Trial
C0079	EC10-01	Vuse	Alto	ENDS0032	CONS0070-01	CONS0070-01	NaN	VUSE Vapor	16	5	80	30	50	Comprehensive	8022.4	7550.5	471.9	15.3894	4.51314	69.4539	3472.7	50	22.4624	7.318	365.9	0.105365	16.8981	0.004866	0.0461824	Normal Trial
C0080	EC10-01	Vuse	Alto	ENDS0032	CONS0070-01	CONS0070-01	NaN	VUSE Vapor	18.333	5	91.665	30	50	Comprehensive	7541.7	7193	348.7	17.6119	4.62399	81.4368	4071.84	50	15.6295	5.884	294.2	0.0722523	13.5916	0.00333796	0.0461986	Normal Trial
C0081	EC10-01	Vuse	Alto	ENDS0032	CONS0071-01	CONS0071-01	NaN	VUSE Vapor	20	5	100	30	50	Comprehensive	8430	7855	575	19.2279	4.68577	90.0971	4504.86	50	11.2174	10.21	510.5	0.113322	24.5697	0.00545406	0.0481288	Normal Trial
C0082	EC10-01	Vuse	Alto	ENDS0032	CONS0071-01	CONS0071-01	NaN	VUSE Vapor	27	5	135	30	50	Comprehensive	7846.6	7161.8	684.8	26.0721	4.85686	126.628	6331.4	50	14.778	11.672	583.6	0.0921756	28.0877	0.00443627	0.0481284	Normal Trial
C0083	EC10-01	Vuse	Alto	ENDS0032	CONS0073-01	CONS0073-01	NaN	VUSE Vapor	30	5	150	30	50	ActivationDuration	8505.8	7876.6	629.2	28.9119	4.92376	142.354	7117.69	50	9.17038	11.43	571.5	0.0802928	27.3972	0.00384917	0.0479392	Normal Trial
C0084	EC10-01	Vuse	Alto	ENDS0032	CONS0073-01	CONS0073-01	NaN	VUSE Vapor	55	5	275	30	50	Comprehensive	7871.9	7116.3	755.6	53.2725	5.12925	273.246	9836.85	36	37.6919	13.0778	470.8	0.0478608	22.8449	0.00232238	0.0485235	Normal Trial
C0085	EC10-01	Vuse	Alto	ENDS0032	CONS0075-01	CONS0075-01	NaN	VUSE Vapor	16	2	32	30	50	Comprehensive	8698.1	8611.2	86.9	14.2722	1.50791	21.521	1076.05	50	11.5075	1.538	76.9	0.071465	3.27562	0.00304412	0.0425959	Normal Trial
C0086	EC10-01	Vuse	Alto	ENDS0032	CONS0075-01	CONS0075-01	NaN	VUSE Vapor	18.333	2	36.666	30	50	Comprehensive	8611.4	8514.1	97.3	16.3556	1.6205	26.503	1325.15	50	11.3052	1.726	86.3	0.0651248	4.14637	0.00312899	0.0480461	Normal Trial
C0087	EC10-01	Vuse	Alto	ENDS0032	CONS0075-01	CONS0075-01	NaN	VUSE Vapor	19	2	38	30	50	Comprehensive	8515.1	8413.6	101.5	17.0153	1.63952	27.8955	1394.78	50	10.8374	1.81	90.5	0.0648849	4.00488	0.00287134	0.0442528	Normal Trial
C0088	EC10-01	Vuse	Alto	ENDS0032	CONS0075-01	CONS0075-01	NaN	VUSE Vapor	23.5	2	47	30	50	Comprehensive	8414.2	8289.7	124.5	21.373	1.77628	37.9632	1898.16	50	11.8876	2.194	109.7	0.0577928	4.77075	0.00251335	0.0434891	Normal Trial
C0089	EC10-01	Vuse	Alto	ENDS0032	CONS0075-01	CONS0075-01	NaN	VUSE Vapor	42.5	2	85	30	50	Comprehensive	8290.3	8119.1	171.2	39.2527	2.05009	80.468	4023.4	50	8.8785	3.12	156	0.0387732	7.40787	0.0018412	0.0474864	Normal Trial
C0090	EC10-01	Vuse	Alto	ENDS0032	CONS0075-01	CONS0075-01	NaN	VUSE Vapor	16	4	64	30	50	Comprehensive	8119.9	7769.8	350.1	15.1997	3.50881	53.3323	2666.61	50	14.1674	6.01	300.5	0.11269	14.0913	0.00528433	0.0468927	Normal Trial
C0091	EC10-01	Vuse	Alto	ENDS0032	CONS0075-01	CONS0075-01	NaN	VUSE Vapor	18.333	4	73.332	30	50	Comprehensive	7770.2	7430.6	339.6	17.3923	3.631	63.1512	3157.56	50	7.27326	6.298	314.9	0.099729	14.7641	0.0046758	0.0468851	Normal Trial
C0092	EC10-01	Vuse	Alto	ENDS0032	CONS0072-02	CONS0072-02	NaN	VUSE Vapor	19	4	76	30	50	Comprehensive	8697.3	8334.1	363.2	18.0407	3.62262	65.3534	3267.67	50	7.35132	6.73	336.5	0.102979	16.022	0.00490319	0.0476137	Normal Trial
C0093	EC10-01	Vuse	Alto	ENDS0032	CONS0072-02	CONS0072-02	NaN	VUSE Vapor	23.5	4	94	30	50	Comprehensive	8335.4	7863.9	471.5	22.4372	3.75744	84.3055	4215.27	50	21.8028	7.374	368.7	0.0874676	18.4099	0.00436742	0.0499319	Normal Trial
C0094	EC10-01	Vuse	Alto	ENDS0032	CONS0074-02	CONS0074-02	NaN	VUSE Vapor	42.5	4	170	30	50	Comprehensive	8798.4	8297.3	501.1	40.783	4.04425	164.935	8246.76	50	4.53003	9.568	478.4	0.0580107	22.5829	0.00273839	0.047205	Normal Trial
C0095	EC10-01	Vuse	Alto	ENDS0029	CONS0069-02	CONS0069-02	NaN	VUSE Vapor	16	3	48	30	50	ActivationFlowRate	8477.8	8292.5	185.3	14.8569	2.51862	37.4179	1870.9	50	8.36481	3.396	169.8	0.0907587	7.91937	0.00423293	0.0466394	Normal Trial
C0096	EC10-01	Vuse	Alto	ENDS0029	CONS0069-02	CONS0069-02	NaN	VUSE Vapor	18.333	3	54.999	30	50	ActivationFlowRate	8293.2	8077	216.2	17.0802	2.62376	44.8137	2240.68	50	6.79926	4.03	201.5	0.0899279	10.251	0.00457494	0.0508734	Normal Trial
C0097	EC10-01	Vuse	Alto	ENDS0029	CONS0069-02	CONS0069-02	NaN	VUSE Vapor	20	3	60	30	50	ActivationFlowRate	8077.8	7848.2	229.6	18.6733	2.68467	50.1309	2506.54	50	6.44599	4.296	214.8	0.0856957	10.9975	0.00438751	0.0511988	Normal Trial
C0098	EC10-01	Vuse	Alto	ENDS0029	CONS0069-02	CONS0069-02	NaN	VUSE Vapor	27	3	81	30	50	ActivationFlowRate	7851.6	7590.6	261	25.4012	2.86399	72.7468	3637.34	50	3.40996	5.042	252.1	0.0693089	11.6085	0.00319148	0.0460472	Normal Trial
C0099	EC10-01	Vuse	Alto	ENDS0029	CONS0069-02	CONS0069-02	NaN	VUSE Vapor	30	3	90	30	50	ActivationFlowRate	7591.7	7329.2	262.5	28.2291	2.91682	82.3372	4116.86	50	3.1619	5.084	254.2	0.0617461	11.7614	0.00285688	0.0462682	Normal Trial
C0100	EC10-01	Vuse	Alto	ENDS0029	CONS0070-02	CONS0070-02	NaN	VUSE Vapor	55	3	165	30	50	ActivationFlowRate	8707.8	8331	376.8	52.1361	3.12992	163.18	8158.99	50	7.88217	6.942	347.1	0.042542	16.2944	0.00199711	0.0469443	Visible Aspiration
C0101	EC10-01	Vuse	Alto	ENDS0029	CONS0070-02	CONS0070-02	NaN	VUSE Vapor	16	1	16	30	50	Comprehensive	8239.1	8239.5	-0.4	9.81421	0.50935	4.9981	249.905	50	200	0.008	0.4	0.00160061	NaN	NaN	NaN	Normal Trial
C0102	EC10-01	Vuse	Alto	ENDS0029	CONS0070-02	CONS0070-02	NaN	VUSE Vapor	18.333	1	18.333	30	50	Comprehensive	8240.2	8233.7	6.5	12.9738	0.62199	8.06811	403.405	50	18.4615	0.106	5.3	0.0131381	NaN	NaN	NaN	Normal Trial
C0103	EC10-01	Vuse	Alto	ENDS0029	CONS0070-02	CONS0070-02	NaN	VUSE Vapor	20	1	20	30	50	Comprehensive	8233.8	8217.9	15.9	14.8687	0.6853	10.1865	509.324	50	19.4969	0.256	12.8	0.0251314	0.655875	0.00128774	0.0512402	Normal Trial
C0104	EC10-01	Vuse	Alto	ENDS0029	CONS0070-02	CONS0070-02	NaN	VUSE Vapor	27	1	27	30	50	Comprehensive	8218.8	8184.4	34.4	22.0944	0.85107	18.8002	940.01	50	18.0233	0.564	28.2	0.0299997	1.24	0.00131913	0.0439716	Normal Trial
C0105	EC10-01	Vuse	Alto	ENDS0029	CONS0070-02	CONS0070-02	NaN	VUSE Vapor	30	1	30	30	50	ActivationDuration	8180.9	8142.5	38.4	24.935	0.90602	22.5869	1129.34	50	13.8021	0.662	33.1	0.029309	1.434	0.00126976	0.0433233	Normal Trial
C0106	EC10-01	Vuse	Alto	ENDS0029	CONS0070-02	CONS0070-02	NaN	VUSE Vapor	55	1	55	30	50	Comprehensive	8142.4	8075.2	67.2	47.3851	1.12977	53.5293	2676.46	50	4.7619	1.28	64	0.0239122	2.772	0.0010357	0.0433125	Normal Trial
C0107	EC10-01	Vuse	Alto	ENDS0029	CONS0070-02	CONS0070-02	NaN	VUSE Vapor	16	5	80	30	50	Comprehensive	8075.2	7565.6	509.6	15.3791	4.51663	69.4611	3473.06	50	9.43878	9.23	461.5	0.13288	21.6669	0.00623856	0.0469488	Normal Trial
C0108	EC10-01	Vuse	Alto	ENDS0029	CONS0071-02	CONS0071-02	NaN	VUSE Vapor	18.333	5	91.665	30	50	Comprehensive	8666.3	8184	482.3	17.6	4.62728	81.4398	4071.99	50	4.56148	9.206	460.3	0.113041	22.0791	0.00542219	0.0479668	Bubbles in Eliquid
C0109	EC10-01	Vuse	Alto	ENDS0029	CONS0071-02	CONS0071-02	NaN	VUSE Vapor	20	5	100	30	50	Comprehensive	8171.6	7623	548.6	19.2132	4.68011	89.9193	4495.97	50	15.7856	9.24	462	0.102759	22.37	0.00497557	0.0484199	Normal Trial
C0110	EC10-01	Vuse	Alto	ENDS0029	CONS0073-02	CONS0073-02	NaN	VUSE Vapor	27	5	135	30	50	Comprehensive	8730.1	8291.1	439	26.1084	4.85519	126.761	6338.03	50	6.65148	8.196	409.8	0.0646573	18.838	0.00297221	0.0459688	Normal Trial
C0111	EC10-01	Vuse	Alto	ENDS0029	CONS0073-02	CONS0073-02	NaN	VUSE Vapor	30	5	150	30	50	ActivationDuration	8291.9	7879.4	412.5	28.9173	4.92539	142.428	7121.38	50	12.8242	7.192	359.6	0.0504958	16.2061	0.0022757	0.0450671	Visible Droplets. Rise in Coil R
C0112	EC10-01	Vuse	Alto	ENDS0029	CONS0075-02	CONS0075-02	NaN	VUSE Vapor	55	5	275	30	50	Comprehensive	8436.4	7633.2	803.2	53.1957	5.13554	273.187	13659.3	50	19.6091	12.914	645.7	0.0472717	31.1045	0.00227716	0.0481718	Aspiration Photo
C0113	EC10-01	Vuse	Alto	ENDS0029	CONS0075-02	CONS0075-02	NaN	VUSE Vapor	16	2	32	30	50	Comprehensive	7499.3	7423.7	75.6	14.2224	1.50924	21.4641	1073.21	50	15.6085	1.276	63.8	0.059448	2.7365	0.00254983	0.0428919	Normal Trial
C0114	EC10-01	Vuse	Alto	ENDS0029	CONS0075-02	CONS0075-02	NaN	VUSE Vapor	18.333	2	36.666	30	50	Comprehensive	7423.9	7332.9	91	16.3409	1.62453	26.545	1327.25	50	12.0879	1.6	80	0.060275	3.43162	0.00258551	0.0428953	Normal Trial
C0115	EC10-01	Vuse	Alto	ENDS0029	CONS0072-01	CONS0072-01	NaN	VUSE Vapor	19	2	38	30	50	Comprehensive	8492.5	8383.2	109.3	16.9908	1.64673	27.9787	1398.94	50	11.1619	1.942	97.1	0.0694099	4.40337	0.00314766	0.0453489	Normal Trial
C0116	EC10-01	Vuse	Alto	ENDS0029	CONS0072-01	CONS0072-01	NaN	VUSE Vapor	23.5	2	47	30	50	Comprehensive	8383.4	8252.8	130.6	21.2884	1.77545	37.7954	1889.77	50	8.34609	2.394	119.7	0.0633411	5.742	0.00303847	0.0479699	Normal Trial
C0117	EC10-01	Vuse	Alto	ENDS0029	CONS0072-01	CONS0072-01	NaN	VUSE Vapor	42.5	2	85	30	50	Comprehensive	8253.4	8040.3	213.1	39.1869	2.05056	80.351	4017.55	50	19.4744	3.432	171.6	0.0427126	8.68187	0.00216099	0.0505937	Normal Trial
C0118	EC10-01	Vuse	Alto	ENDS0029	CONS0072-01	CONS0072-01	NaN	VUSE Vapor	16	4	64	30	50	Comprehensive	8044	7701.6	342.4	15.1895	3.5195	53.4589	2672.95	50	7.35981	6.344	317.2	0.118671	14.8335	0.00554949	0.0467639	Normal Trial
C0119	EC10-01	Vuse	Alto	ENDS0029	CONS0072-01	CONS0072-01	NaN	VUSE Vapor	18.333	4	73.332	30	50	Comprehensive	7701.9	7347.3	354.6	17.3871	3.5987	62.5708	3128.54	50	6.73999	6.614	330.7	0.105704	15.8604	0.00506958	0.04796	Normal Trial
C0120	EC10-01	Vuse	Alto	ENDS0029	CONS0074-01	CONS0074-01	NaN	VUSE Vapor	19	4	76	30	50	Comprehensive	8479.5	8123.4	356.1	18.0172	3.6236	65.2865	3264.33	50	8.67734	6.504	325.2	0.0996224	15.811	0.00484357	0.0486193	Normal Trial
C0121	EC10-01	Vuse	Alto	ENDS0029	CONS0074-01	CONS0074-01	NaN	VUSE Vapor	23.5	4	94	30	50	Comprehensive	8124.3	7712.6	411.7	22.4142	3.76961	84.4917	4224.58	50	11.1246	7.318	365.9	0.0866121	17.3543	0.00410792	0.0474289	Normal Trial
C0122	EC10-01	Vuse	Alto	ENDS0029	CONS0074-01	CONS0074-01	NaN	VUSE Vapor	42.5	4	170	30	50	Comprehensive	7713.8	7148.3	565.5	40.7783	4.04332	164.878	8243.91	50	22.3342	8.784	439.2	0.0532757	21.2162	0.00257357	0.0483066	Visible Aspiration
C0123	EC10-01	Vuse	Alto	ENDS0027	CONS0051-02	CONS0051-02	NaN	VUSE Vapor	16	3	48	30	50	ActivationFlowRate	9199.6	8964.4	235.2	14.6021	2.50269	36.5439	1827.19	50	5.01701	4.468	223.4	0.122264	11.5119	0.00630031	0.0515303	Normal Trial
C0124	EC10-01	Vuse	Alto	ENDS0027	CONS0051-02	CONS0051-02	NaN	VUSE Vapor	18.333	3	54.999	30	50	ActivationFlowRate	8964.9	8723.8	241.1	16.8192	2.6178	44.0281	2201.41	50	-1.61759	4.9	245	0.111293	13.3509	0.0060647	0.0544934	Normal Trial
C0125	EC10-01	Vuse	Alto	ENDS0027	CONS0051-02	CONS0051-02	NaN	VUSE Vapor	20	3	60	30	50	ActivationFlowRate	8728.6	8463.5	265.1	18.5612	2.66666	49.4957	2474.79	50	0.905319	5.254	262.7	0.106151	12.5062	0.00505347	0.0476066	Normal Trial
C0126	EC10-01	Vuse	Alto	ENDS0027	CONS0051-02	CONS0051-02	NaN	VUSE Vapor	27	3	81	30	50	ActivationFlowRate	8417.6	8053.1	364.5	25.5709	2.80991	71.85	3592.5	50	2.16735	7.132	356.6	0.0992624	15.7299	0.00437853	0.0441107	Normal Trial
C0127	EC10-01	Vuse	Alto	ENDS0027	CONS0056-01	CONS0056-01	NaN	VUSE Vapor	30	3	90	30	50	ActivationFlowRate	9301.7	8961.9	339.8	28.5439	2.85659	81.5344	4076.72	50	8.12242	6.244	312.2	0.0765812	14.3745	0.003526	0.0460426	Normal Trial
C0128	EC10-01	Vuse	Alto	ENDS0027	CONS0056-01	CONS0056-01	NaN	VUSE Vapor	55	3	165	30	50	ActivationFlowRate	8935	7980	955	52.0162	3.14495	163.585	4743.95	29	12.4712	28.8241	835.9	0.176203	NaN	NaN	NaN	Aspiration Photo
C0129	EC10-01	Vuse	Alto	ENDS0027	CONS0056-02	CONS0056-02	NaN	VUSE Vapor	16	1	16	30	50	Comprehensive	9294.4	9281.6	12.8	9.13524	0.50615	4.6232	231.16	50	42.9688	0.146	7.3	0.0315798	0.343	0.00148382	0.0469863	Normal Trial
C0130	EC10-01	Vuse	Alto	ENDS0027	CONS0056-02	CONS0056-02	NaN	VUSE Vapor	18.333	1	18.333	30	50	Comprehensive	9257.5	9235.9	21.6	12.025	0.60918	7.32382	366.191	50	23.1481	0.332	16.6	0.0453316	0.696	0.00190065	0.0419277	Normal Trial
C0131	EC10-01	Vuse	Alto	ENDS0027	CONS0056-02	CONS0056-02	NaN	VUSE Vapor	20	1	20	30	50	Comprehensive	9237.9	9210.5	27.4	14.2924	0.67411	9.63324	481.662	50	20.073	0.438	21.9	0.0454676	0.8765	0.00181974	0.0400228	Normal Trial
C0132	EC10-01	Vuse	Alto	ENDS0027	CONS0056-02	CONS0056-02	NaN	VUSE Vapor	27	1	27	30	50	Comprehensive	9211	9164.8	46.2	21.4411	0.84535	18.1215	906.077	50	7.79221	0.852	42.6	0.0470159	1.72612	0.00190505	0.0405194	Normal Trial
C0133	EC10-01	Vuse	Alto	ENDS0027	CONS0056-02	CONS0056-02	NaN	VUSE Vapor	30	1	30	30	50	ActivationDuration	9166.3	9114.9	51.4	24.771	0.87892	21.7672	1088.36	50	8.17121	0.944	47.2	0.043368	1.97437	0.00181408	0.04183	Normal Trial
C0134	EC10-01	Vuse	Alto	ENDS0027	CONS0056-02	CONS0056-02	NaN	VUSE Vapor	55	1	55	30	50	Comprehensive	9114.8	9032.8	82	47.2911	1.14048	53.9295	2696.47	50	0.243902	1.636	81.8	0.0303359	3.58838	0.00133077	0.0438677	Normal Trial
C0135	EC10-01	Vuse	Alto	ENDS0027	CONS0056-02	CONS0056-02	NaN	VUSE Vapor	16	5	80	30	50	Comprehensive	9033.3	8527.2	506.1	15.1824	4.5095	68.4648	3423.24	50	-2.213	10.346	517.3	0.151114	23.2879	0.00680287	0.0450181	Normal Trial
C0136	EC10-01	Vuse	Alto	ENDS0027	CONS0056-02	CONS0056-02	NaN	VUSE Vapor	18.333	5	91.665	30	50	Comprehensive	8411.8	7825.5	586.3	17.4936	4.6198	80.8164	4040.82	50	4.72454	11.172	558.6	0.138239	25.639	0.006345	0.0458987	Normal Trial
C0137	EC10-01	Vuse	Alto	ENDS0027	CONS0055-01	CONS0055-01	NaN	VUSE Vapor	20	5	100	30	50	Comprehensive	9295.8	8650.3	645.5	18.9763	4.70534	89.2894	4464.47	50	8.62897	11.796	589.8	0.13211	27.3942	0.00613606	0.0464467	Normal Trial
C0138	EC10-01	Vuse	Alto	ENDS0027	CONS0055-01	CONS0055-01	NaN	VUSE Vapor	27	5	135	30	50	Comprehensive	8652.3	8022.1	630.2	25.9423	4.84891	125.791	4780.05	38	13.948	14.2711	542.3	0.113451	24.4593	0.00511694	0.0451028	Normal Trial
C0139	EC10-01	Vuse	Alto	ENDS0027	CONS0054-01	CONS0054-01	NaN	VUSE Vapor	30	5	150	30	50	ActivationDuration	9186.1	8449.4	736.7	29.0291	4.87453	141.502	7075.11	50	11.3479	13.062	653.1	0.0923096	29.5636	0.00417854	0.0452666	Visible Aspiration
C0140	EC10-01	Vuse	Alto	ENDS0027	CONS0054-01	CONS0054-01	NaN	VUSE Vapor	55	5	275	30	50	Comprehensive	8576	7550.8	1025.2	53.0445	5.14353	272.835	4638.19	17	18.4842	49.1588	835.7	0.180178	NaN	NaN	NaN	Normal Trial
C0141	EC10-01	Vuse	Alto	ENDS0027	CONS0046-02	CONS0046-02	NaN	VUSE Vapor	16	2	32	30	50	Comprehensive	9257.3	9165.5	91.8	13.4515	1.56391	21.0347	1051.73	50	12.3094	1.61	80.5	0.0765404	3.5135	0.00334068	0.043646	Normal Trial
C0142	EC10-01	Vuse	Alto	ENDS0027	CONS0046-02	CONS0046-02	NaN	VUSE Vapor	18.333	2	36.666	30	50	Comprehensive	9073.1	8974.7	98.4	15.7668	1.65065	26.0218	1301.09	50	6.60569	1.838	91.9	0.070633	3.9575	0.00304168	0.0430631	Normal Trial
C0143	EC10-01	Vuse	Alto	ENDS0027	CONS0046-02	CONS0046-02	NaN	VUSE Vapor	19	2	38	30	50	Comprehensive	8975.2	8877.5	97.7	16.3985	1.67893	27.5292	1376.46	50	6.34596	1.83	91.5	0.0664749	3.73475	0.0027133	0.0408169	Normal Trial
C0144	EC10-01	Vuse	Alto	ENDS0027	CONS0046-02	CONS0046-02	NaN	VUSE Vapor	23.5	2	47	30	50	Comprehensive	8878.2	8771.3	106.9	20.6592	1.8202	37.6014	1880.07	50	3.18054	2.07	103.5	0.0550511	4.43625	0.00235962	0.0428623	Normal Trial
C0145	EC10-01	Vuse	Alto	ENDS0027	CONS0046-02	CONS0046-02	NaN	VUSE Vapor	42.5	2	85	30	50	Comprehensive	8771.7	8549.6	222.1	39.6207	2.05887	81.5508	4077.54	50	29.9865	3.11	155.5	0.0381357	7.46087	0.00182975	0.0479799	Normal Trial
C0146	EC10-01	Vuse	Alto	ENDS0027	CONS0046-02	CONS0046-02	NaN	VUSE Vapor	16	4	64	30	50	Comprehensive	8462.1	8137.6	324.5	14.9691	3.53251	52.8775	2643.88	50	5.45455	6.136	306.8	0.116042	13.8169	0.00522599	0.0450354	Normal Trial
C0147	EC10-01	Vuse	Alto	ENDS0027	CONS0046-02	CONS0046-02	NaN	VUSE Vapor	18.333	4	73.332	30	50	Comprehensive	8138.5	7814.9	323.6	17.2367	3.64551	62.7642	3138.21	50	4.72806	6.166	308.3	0.0982407	14.602	0.00465297	0.047363	Normal Trial
C0148	EC10-01	Vuse	Alto	ENDS0027	CONS0031-02	CONS0031-02	NaN	VUSE Vapor	19	4	76	30	50	Comprehensive	9271.1	8855.9	415.2	17.7884	3.68613	65.5693	3278.46	50	9.15222	7.544	377.2	0.115054	17.847	0.00544371	0.0473144	Normal Trial
C0149	EC10-01	Vuse	Alto	ENDS0027	CONS0031-02	CONS0031-02	NaN	VUSE Vapor	23.5	4	94	30	50	Comprehensive	8857.1	8453.5	403.6	22.1463	3.82044	84.6072	4230.36	50	-0.718533	8.13	406.5	0.0960911	18.6848	0.00441682	0.0459649	Normal Trial
C0150	EC10-01	Vuse	Alto	ENDS0027	CONS0031-02	CONS0031-02	NaN	VUSE Vapor	42.5	4	170	30	50	Comprehensive	8455.1	7847.4	607.7	40.8851	4.06677	166.257	8312.86	50	5.94043	11.432	571.6	0.0687609	26.3596	0.00317094	0.0461155	Normal Trial
C0151	EC10-01	Vuse	Alto	ENDS0032	CONS0161-01	CONS0161-01	NaN	VUSE Vapor	30	6	180	30	50	ActivationDuration	26873.8	26262.3	611.5	28.9523	6.19763	179.435	8971.77	50	4.23549	11.712	585.6	0.0652714	41.0871	0.00457959	0.0701623	LED Flashes @ 5 sec
C0152	EC10-01	Vuse	Alto	ENDS0032	CONS0161-01	CONS0161-01	NaN	VUSE Vapor	30	7	210	30	50	ActivationDuration	26264.5	25712.9	551.6	29.0749	7.19707	209.254	10462.7	50	4.44162	10.542	527.1	0.050379	34.1336	0.00326241	0.0647574	LED Flashes @ 5 sec
C0153	EC10-01	Vuse	Alto	ENDS0032	CONS0161-02	CONS0161-02	NaN	VUSE Vapor	30	8	240	30	50	ActivationDuration	26854.7	26171.8	682.9	29.1843	8.19601	239.194	11959.7	50	4.3491	13.064	653.2	0.0546167	40.2908	0.00336887	0.0616821	LED Flashes @ 5 sec
C0154	EC10-01	Vuse	Alto	ENDS0032	CONS0161-02	CONS0161-02	NaN	VUSE Vapor	30	5	150	30	50	ActivationDuration	26174.2	25493.4	680.8	28.7415	5.19461	149.301	7465.03	50	16.1868	11.412	570.6	0.0764364	35.6758	0.00477906	0.0625234	LED Flashes @ 5 sec
C0155	EC10-01	Vuse	Alto	ENDS0032	CONS0162-01	CONS0162-01	NaN	VUSE Vapor	30	4	120	30	50	ActivationDuration	26889.7	26423.1	466.6	28.4451	4.19628	119.364	5968.18	50	-0.728676	9.4	470	0.0787509	27.0175	0.00452692	0.057484	Normal Trial
C0165	EC10-01	Vuse	Alto	ENDS0032	CONS0162-01	CONS0162-01	NaN	VUSE Vapor	30	3	90	30	50	ActivationFlowRate	26422.7	26112	310.7	27.992	3.19077	89.3139	4465.69	50	7.40264	5.754	287.7	0.0644245	17.8457	0.00399619	0.062029	Normal Trial
C0001	EC12-01	SMOK	Novo 2	ENDS0039	ETCA0022	CONS0090	0FS010CT 050119-5	Mad Hatter Juice	10	3.5	35	30	50	ActivationFlowRate	14608.7	14598.3	10.4	9.35241	2.54751	23.8246	1191.23	50	98.0769	0.004	0.2	0.000167894	NaN	NaN	NaN	Series 1
C0002	EC12-01	SMOK	Novo 2	ENDS0039	ETCA0022	CONS0090	0FS010CT 050119-5	Mad Hatter Juice	15	3.5	52.5	30	50	ActivationFlowRate	14589.8	14594.3	-4.5	14.2238	2.9857	42.4676	2123.38	50	108.889	0.008	0.4	0.000188379	NaN	NaN	NaN	Series 1
C0003	EC12-01	SMOK	Novo 2	ENDS0039	ETCA0022	CONS0090	0FS010CT 050119-5	Mad Hatter Juice	18.333	3.5	64.17	30	50	ActivationFlowRate	14591.3	14564.4	26.9	17.3742	3.14202	54.5891	2729.46	50	98.8848	0.006	0.3	0.000109912	NaN	NaN	NaN	Series 1
C0004	EC12-01	SMOK	Novo 2	ENDS0039	ETCA0022	CONS0090	0FS010CT 050119-5	Mad Hatter Juice	20	3.5	70	30	50	ActivationFlowRate	14550	14549.4	0.6	18.9825	3.20067	60.7557	3037.78	50	-16.6667	0.014	0.7	0.000230431	NaN	NaN	NaN	Series 1
C0005	EC12-01	SMOK	Novo 2	ENDS0039	ETCA0022	CONS0090	0FS010CT 050119-5	Mad Hatter Juice	22.5	3.5	78.75	30	50	ActivationFlowRate	14531.7	14151.7	380	21.3326	3.27977	69.9652	3498.26	50	8.15789	6.98	349	0.0997639	NaN	NaN	NaN	Series 1
C0006	EC12-01	SMOK	Novo 2	ENDS0039	ETCA0022	CONS0090	0FS010CT 050119-5	Mad Hatter Juice	25	3.5	87.5	30	50	ActivationFlowRate	14925.2	14593.7	331.5	23.745	3.34169	79.3474	3967.37	50	-31.6742	8.73	436.5	0.110023	NaN	NaN	NaN	Series 1
C0007	EC12-01	SMOK	Novo 2	ENDS0039	ETCA0022	CONS0090	0FS010CT 050119-5	Mad Hatter Juice	30	3.5	105	30	50	ActivationFlowRate	14958.6	14425.8	532.8	28.599	3.42375	97.915	4895.75	50	10.548	9.532	476.6	0.0973497	NaN	NaN	NaN	Series 1
C0008	EC12-01	SMOK	Novo 2	ENDS0039	ETCA0022	CONS0090	0FS010CT 050119-5	Mad Hatter Juice	35	3.5	122.5	30	50	ActivationFlowRate	14924.6	14481.9	442.7	33.5031	3.48913	116.895	5844.73	50	-10.3682	9.772	488.6	0.0835966	NaN	NaN	NaN	Series 1
C0009	EC12-01	SMOK	Novo 2	ENDS0039	ETCA0022	CONS0090	0FS010CT 050119-5	Mad Hatter Juice	40	3.5	140	30	50	ActivationFlowRate	14920.4	14267.1	653.3	38.3317	3.53936	135.668	6783.39	50	11.7863	11.526	576.3	0.0849576	NaN	NaN	NaN	Series 1
C0010	EC12-01	SMOK	Novo 2	ENDS0039	ETCA0022	CONS0090	0FS010CT 050119-5	Mad Hatter Juice	45	3.5	157.5	30	50	ActivationFlowRate	16796.1	16143.2	652.9	43.201	3.57373	154.386	7719.32	50	8.7456	11.916	595.8	0.077183	NaN	NaN	NaN	Series 1
C0011	EC12-01	SMOK	Novo 2	ENDS0039	ETCA0022	CONS0090	0FS010CT 050119-5	Mad Hatter Juice	50	3.5	175	30	50	ActivationFlowRate	16637	15914.3	722.7	48.0258	3.6048	173.12	8656	50	11.6784	12.766	638.3	0.0737407	NaN	NaN	NaN	Series 1
C0012	EC12-01	SMOK	Novo 2	ENDS0039	ETCA0022	CONS0090	0FS010CT 050119-5	Mad Hatter Juice	60	3.5	210	30	50	ActivationFlowRate	16498.8	15788.6	710.2	57.6486	3.63701	209.667	10483.3	50	5.94199	13.36	668	0.0637201	NaN	NaN	NaN	Series 1
C0013	EC12-01	SMOK	Novo 2	ENDS0039	ETCA0022	CONS0090	0FS010CT 050119-5	Mad Hatter Juice	75	3.5	262.5	30	50	ActivationFlowRate	16342	15679.7	662.3	72.1445	3.69228	266.376	13318.8	50	11.0977	11.776	588.8	0.0442082	NaN	NaN	NaN	Series 1
C0014	EC12-01	SMOK	Novo 2	ENDS0039	ETCA0022	CONS0090	0FS010CT 050119-5	Mad Hatter Juice	15	1.8	27	30	50	Screeening	16221.9	16224.4	-2.5	12.9493	1.27049	16.4509	822.546	50	120	0.01	0.5	0.000607869	NaN	NaN	NaN	UDV1 Level
C0015	EC12-01	SMOK	Novo 2	ENDS0039	ETCA0022	CONS0090	0FS010CT 050119-5	Mad Hatter Juice	30	1.1	33	30	50	ActivationDuration	16365.4	16345.2	20.2	26.0384	1.01019	26.3005	1315.02	50	51.9802	0.194	9.7	0.00737629	NaN	NaN	NaN	Normal
C0016	EC12-01	SMOK	Novo 2	ENDS0039	ETCA0022	CONS0090	0FS010CT 050119-5	Mad Hatter Juice	45	1	45	30	50	Screeening	16222.1	16121.3	100.8	39.4522	1.0532	41.5458	2077.29	50	58.631	0.834	41.7	0.0200742	NaN	NaN	NaN	UDV1 Level
C0017	EC12-01	SMOK	Novo 2	ENDS0039	ETCA0022	CONS0090	0FS010CT 050119-5	Mad Hatter Juice	60	1	60	30	50	Screeening	16303.2	16264	39.2	53.3724	1.13045	60.3261	3016.31	50	7.14286	0.728	36.4	0.0120677	NaN	NaN	NaN	UDV1 Level
C0018	EC12-01	SMOK	Novo 2	ENDS0039	ETCA0022	CONS0090	0FS010CT 050119-5	Mad Hatter Juice	75	1	75	30	50	Screeening	16227.7	16162	65.7	66.8237	1.17736	78.6661	3933.3	50	1.67428	1.292	64.6	0.0164239	NaN	NaN	NaN	UDV1 Level
C0019	EC12-01	SMOK	Novo 2	ENDS0039	ETCA0022	CONS0090	0FS010CT 050119-5	Mad Hatter Juice	15	14.7	220.5	30	50	Screeening	16157.8	16161.3	-3.5	14.804	14.166	209.713	10485.7	50	102.857	0.002	0.1	9.54e-06	NaN	NaN	NaN	UDV1 Level
C0020b	EC12-01	SMOK	Novo 2	ENDS0039	ETCA0022	CONS0090	0FS010CT 050119-5	Mad Hatter Juice	30	8.5	255	30	25	ActivationDuration	16419.4	15568.6	850.8	29.4659	8.40526	247.668	6191.7	25	13.0701	29.584	739.6	0.11945	NaN	NaN	NaN	Low Battery
C0021	EC12-01	SMOK	Novo 2	ENDS0039	ETCA0022	CONS0090	0FS010CT 050119-5	Mad Hatter Juice	45	8.1	364.5	30	25	Screeening	16598	15645.1	952.9	44.2034	8.1594	360.672	9016.79	25	11.6172	33.688	842.2	0.0934035	NaN	NaN	NaN	UDV1 Level
C0022	EC12-01	SMOK	Novo 2	ENDS0039	ETCA0022	CONS0090	0FS010CT 050119-5	Mad Hatter Juice	60	8	480	30	25	Screeening	16527.7	15533.4	994.3	58.8557	8.15134	479.751	11993.8	25	15.8705	33.46	836.5	0.0697445	NaN	NaN	NaN	UDV1 Level
C0023	EC12-01	SMOK	Novo 2	ENDS0039	ETCA0022	CONS0090	0FS010CT 050119-5	Mad Hatter Juice	75	8	600	30	25	Screeening	16456	15459.4	996.6	73.5975	8.19688	603.267	15081.7	25	12.7634	34.776	869.4	0.0576461	NaN	NaN	NaN	UDV1 Level
C0024	EC12-01	SMOK	Novo 2	ENDS0039	ETCA0022	CONS0090	0FS010CT 050119-5	Mad Hatter Juice	22.5	2.53	56.9	30	50	Screeening	16363.9	16362.6	1.3	20.9641	2.29314	48.0733	2403.67	50	38.4615	0.016	0.8	0.000332825	NaN	NaN	NaN	UDV1 Level
C0025	EC12-01	SMOK	Novo 2	ENDS0039	ETCA0022	CONS0090	0FS010CT 050119-5	Mad Hatter Juice	37.5	2.3	86.3	30	50	Screeening	16362.7	16079	283.7	35.2935	2.30834	81.468	4073.4	50	14.8749	4.83	241.5	0.0592871	NaN	NaN	NaN	UDV1 Level
C0026	EC12-01	SMOK	Novo 2	ENDS0039	ETCA0022	CONS0090	0FS010CT 050119-5	Mad Hatter Juice	52.5	2.25	118.1	30	50	Screeening	16289	15945	344	49.7242	2.35533	117.115	5855.74	50	12.5872	6.014	300.7	0.0513513	NaN	NaN	NaN	UDV1 Level
C0027	EC12-01	SMOK	Novo 2	ENDS0039	ETCA0022	CONS0090	0FS010CT 050119-5	Mad Hatter Juice	67.5	2.25	151.9	30	50	Screeening	16257.2	15889.9	367.3	63.8874	2.42314	154.803	7740.14	50	10.2913	6.59	329.5	0.0425703	NaN	NaN	NaN	UDV1 Level
C0029	EC12-01	SMOK	Novo 2	ENDS0039	ETCA0022	CONS0090	0FS010CT 050119-5	Mad Hatter Juice	37.5	5.9	221.3	30	42	Screeening	16554	15578.5	975.5	36.4942	5.91083	215.71	9059.82	42	7.81138	21.4119	899.3	0.0992624	NaN	NaN	NaN	UDV1 Level
C0031	EC12-01	SMOK	Novo 2	ENDS0039	ETCA0022	CONS0090	0FS010CT 050119-5	Mad Hatter Juice	67.5	5.75	388.1	30	25	Screeening	16534.1	16089.1	445	65.9168	5.92718	390.701	9767.52	25	7.52809	16.46	411.5	0.0421294	NaN	NaN	NaN	UDV1 Level
C0032	EC12-01	SMOK	Novo 2	ENDS0039	ETCA0022	CONS0090	0FS010CT 050119-5	Mad Hatter Juice	52.5	5.75	301.9	30	25	Screeening	16278.8	15651	627.8	51.3792	5.8536	300.752	7518.79	25	11.6438	22.188	554.7	0.0737752	NaN	NaN	NaN	UDV1 Level
C0033	EC12-01	SMOK	Novo 2	ENDS0039	ETCA0022	CONS0090	0FS010CT 050119-5	Mad Hatter Juice	22.5	6.5	146.3	30	25	Screeening	16217	16219	-2	21.9496	6.25734	137.346	3433.66	25	115	0.012	0.3	8.74e-05	NaN	NaN	NaN	UDV1 Level
C0034	EC12-01	SMOK	Novo 2	ENDS0039	ETCA0022	CONS0092	0FS010CT 050119-5	Mad Hatter Juice	30	0.5	15	30	50	ActivationDuration	53504.8	53502	2.8	22.7969	0.67967	15.4937	774.686	50	46.4286	0.03	1.5	0.00193627	NaN	NaN	NaN	Normal
C0035	EC12-01	SMOK	Novo 2	ENDS0039	ETCA0022	CONS0092	0FS010CT 050119-5	Mad Hatter Juice	30	1	30	30	50	ActivationDuration	53476	53438.6	37.4	25.1606	1.18216	29.7432	1487.16	50	31.016	0.516	25.8	0.0173485	1.12813	0.000758578	0.0437258	Normal
C0036	EC12-01	SMOK	Novo 2	ENDS0039	ETCA0022	CONS0092	0FS010CT 050119-5	Mad Hatter Juice	30	2	60	30	50	ActivationDuration	53423.1	53211.8	211.3	27.2543	2.18531	59.5587	2977.94	50	14.5764	3.61	180.5	0.0606125	7.47337	0.00250958	0.0414037	Normal
C0037	EC12-01	SMOK	Novo 2	ENDS0039	ETCA0022	CONS0092	0FS010CT 050119-5	Mad Hatter Juice	30	3	90	30	50	ActivationDuration	53129.6	52783.6	346	28.265	3.18705	90.0812	4504.06	50	12.659	6.044	302.2	0.067095	15.3389	0.00340558	0.0507576	Normal
C0038	EC12-01	SMOK	Novo 2	ENDS0039	ETCA0022	CONS0092	0FS010CT 050119-5	Mad Hatter Juice	30	4	120	30	50	ActivationDuration	53587.2	53035.2	552	28.5475	4.1856	119.488	5974.42	50	7.6087	10.2	510	0.085364	25.6214	0.00428851	0.050238	Normal
C0039	EC12-01	SMOK	Novo 2	ENDS0039	ETCA0022	CONS0092	0FS010CT 050119-5	Mad Hatter Juice	30	5	150	30	50	ActivationDuration	53037.2	52305.7	731.5	28.7907	5.18705	149.339	7466.93	50	7.02666	13.602	680.1	0.0910816	33.8508	0.00453343	0.0497732	Empty Pod
C0040a	EC12-01	SMOK	Novo 2	ENDS0039	ETCA0022	CONS0092	0FS010CT 050119-5	Mad Hatter Juice	30	6	180	30	30	ActivationDuration	53591.6	53133.2	458.4	28.9841	6.18783	179.349	5380.46	30	-4.71204	16	480	0.0892118	24.4654	0.00454708	0.0509696	Normal
C0041	EC12-01	SMOK	Novo 2	ENDS0039	ETCA0022	CONS0092	0FS010CT 050119-5	Mad Hatter Juice	30	7	210	30	30	ActivationDuration	53898.3	53507.4	390.9	NaN	NaN	NaN	NaN	NaN	NaN	NaN	NaN	NaN	NaN	NaN	NaN	Low Battery
C0042	EC12-01	SMOK	Novo 2	ENDS0039	ETCA0022	CONS0092	0FS010CT 050119-5	Mad Hatter Juice	30	8	240	30	50	ActivationDuration	53621.5	53488.1	133.4	NaN	NaN	NaN	NaN	NaN	NaN	NaN	NaN	NaN	NaN	NaN	NaN	Low Battery
C0042a	EC12-01	SMOK	Novo 2	ENDS0039	ETCA0022	CONS0092	0FS010CT 050119-5	Mad Hatter Juice	30	8	240	30	30	ActivationDuration	53629.6	52874.5	755.1	29.2409	8.19195	239.54	7186.21	30	10.4225	22.5467	676.4	0.0941247	33.9698	0.00472708	0.0502214	LED off @ 8 sec
C0044	EC12-01	SMOK	Novo 2	ENDS0039	ETCA0022	CONS0092	0FS010CT 050119-5	Mad Hatter Juice	30	10	300	30	20	ActivationDuration	53621.2	52928.7	692.5	29.3838	10.189	299.392	5987.84	20	10.556	30.97	619.4	0.103443	32.2109	0.00537939	0.0520033	LED off @ 8 sec
C0045	EC12-01	SMOK	Novo 2	ENDS0039	ETCA0022	CONS0092	0FS010CT 050119-5	Mad Hatter Juice	10	3.5	35	30	50	ActivationFlowRate	52760.2	53752.3	-992.1	9.46234	3.60304	34.0929	1704.65	50	100.464	0.092	4.6	0.00269851	NaN	NaN	NaN	Series 2
C0046	EC12-01	SMOK	Novo 2	ENDS0039	ETCA0022	CONS0092	0FS010CT 050119-5	Mad Hatter Juice	15	3.5	52.5	30	50	ActivationFlowRate	53745	53316.4	428.6	14.1361	3.63443	51.3765	2568.82	50	11.9225	7.55	377.5	0.146954	19.3952	0.00755021	0.0513779	Series 2
C0047	EC12-01	SMOK	Novo 2	ENDS0039	ETCA0022	CONS0092	0FS010CT 050119-5	Mad Hatter Juice	18.33	3.5	64.155	30	50	ActivationFlowRate	53654.5	53192.9	461.6	17.3133	3.6513	63.2159	3160.79	50	17.8943	7.58	379	0.119907	NaN	NaN	NaN	Series 2
C0048	EC12-01	SMOK	Novo 2	ENDS0039	ETCA0022	CONS0092	0FS010CT 050119-5	Mad Hatter Juice	20	3.5	70	30	50	ActivationFlowRate	53789.1	53312.7	476.4	18.8532	3.65431	68.8952	3444.76	50	11.9647	8.388	419.4	0.12175	22.0635	0.00640494	0.0526073	Series 2
C0049	EC12-01	SMOK	Novo 2	ENDS0039	ETCA0022	CONS0092	0FS010CT 050119-5	Mad Hatter Juice	30	3.5	105	30	50	ActivationFlowRate	54028.3	53520.2	508.1	28.3176	3.6855	104.364	5218.21	50	9.15174	9.232	461.6	0.0884594	24.1314	0.00462447	0.0522778	Series 2
C0050	EC12-01	SMOK	Novo 2	ENDS0039	ETCA0022	CONS0092	0FS010CT 050119-5	Mad Hatter Juice	40	3.5	140	30	50	ActivationFlowRate	53974.2	53491.2	483	37.7531	3.70706	139.953	6997.64	50	4.26501	9.248	462.4	0.0660794	24.9286	0.00356243	0.0539113	Series 2
C0051	EC12-01	SMOK	Novo 2	ENDS0039	ETCA0022	CONS0092	0FS010CT 050119-5	Mad Hatter Juice	50	3.5	175	30	50	ActivationFlowRate	53946.9	53449.5	497.4	47.2054	3.72362	175.775	8788.73	50	10.4544	8.908	445.4	0.0506785	24.5306	0.00279114	0.0550753	Series 2
C0052	EC12-01	SMOK	Novo 2	ENDS0039	ETCA0022	CONS0092	0FS010CT 050119-5	Mad Hatter Juice	7.5	3.5	26.25	30	50	ActivationFlowRate	53900.5	53901.1	-0.6	7.13971	3.54095	25.2813	1264.06	50	766.667	0.08	4	0.0031644	NaN	NaN	NaN	Series 2
C0055	EC12-01	SMOK	Novo 2	ENDS0039	ETCA0022	CONS0092	0FS010CT 050119-5	Mad Hatter Juice	12.5	3.5	43.75	30	50	ActivationFlowRate	54082.7	54019.8	62.9	11.8528	3.60193	42.6929	2134.64	50	99.682	0.004	0.2	9.37e-05	NaN	NaN	NaN	Series 2
C0003	EC14-01	BLU	myblu	ENDS0049	CONS0106-1	CONS0106-1	Null	BLU	23.75	3.5	83.125	30	50	ActivationFlowRate	9151.2	9028.8	122.4	23.1081	3.48748	80.5892	4029.46	50	10.2124	2.198	109.9	0.0272741	2.48396	0.000616449	0.022602	Fraction Activated
C0004	EC14-01	BLU	myblu	ENDS0049	CONS0106-1	CONS0106-1	Null	BLU	22.5	3.5	78.75	30	50	ActivationFlowRate	9156.5	9155.5	1	21.9813	3.46973	76.269	3813.45	50	50	0.01	0.5	0.000131115	NaN	NaN	NaN	Few Activated
C0005	EC14-01	BLU	myblu	ENDS0049	CONS0106-1	CONS0106-1	Null	BLU	20	3.5	70	30	50	ActivationFlowRate	9158.4	9156.5	1.9	19.5436	3.46009	67.6226	3381.13	50	84.2105	0.006	0.3	8.87e-05	NaN	NaN	NaN	None Activated
C0006	EC14-01	BLU	myblu	ENDS0049	CONS0106-1	CONS0106-1	Null	BLU	18.33	3.5	64.155	30	50	ActivationFlowRate	9159.2	9158.4	0.8	18.0227	3.45275	62.2278	3111.39	50	50	0.008	0.4	0.00012856	NaN	NaN	NaN	None Activated
C0007	EC14-01	BLU	myblu	ENDS0049	CONS0106-1	CONS0106-1	Null	BLU	25	3.5	87.5	30	50	ActivationFlowRate	9637.4	9203.4	434	24.381	3.49008	85.0916	4254.58	50	5.11521	8.236	411.8	0.0967898	9.76713	0.00229567	0.0237181	Normal Trial
C0008	EC14-01	BLU	myblu	ENDS0049	CONS0106-1	CONS0106-1	Null	BLU	30	3.5	105	30	50	ActivationFlowRate	10102.1	9636.8	465.3	29.3843	3.49939	102.827	5141.36	50	4.36278	8.9	445	0.0865529	11.1335	0.00216548	0.0250191	Normal Trial
C0009	EC14-01	BLU	myblu	ENDS0049	CONS0106-2	CONS0106-2	Null	BLU	40	3.5	140	30	50	ActivationFlowRate	10020.4	9545.9	474.5	39.3246	3.50385	137.787	6889.37	50	5.31085	8.986	449.3	0.0652164	11.8172	0.00171529	0.0263015	Normal Trial
C0011	EC14-01	BLU	myblu	ENDS0049	CONS0107-1	CONS0107-1	Null	BLU	60	3.5	210	30	50	ActivationFlowRate	10088	9617.4	470.6	59.1387	3.51789	208.043	10402.2	50	2.16745	9.208	460.4	0.0442601	10.9295	0.0010507	0.0237391	Normal Trial
C0012	EC14-01	BLU	myblu	ENDS0049	CONS0107-1	CONS0107-1	Null	BLU	70	3.5	245	30	50	ActivationFlowRate	9618.8	9167.4	451.4	69.0135	3.51912	242.867	12143.3	50	2.52548	8.8	440	0.0362338	11.4605	0.000943768	0.0260466	Normal Trial
C0013	EC14-01	BLU	myblu	ENDS0049	CONS0107-2	CONS0107-2	Null	BLU	80	3.5	280	30	50	ActivationFlowRate	10075.7	9605.1	470.6	78.7801	3.52982	278.079	13903.9	50	2.97493	9.132	456.6	0.0328396	11.5844	0.000833172	0.0253709	Normal Trial
C0014	EC14-01	BLU	myblu	ENDS0049	CONS0107-2	CONS0107-2	Null	BLU	90	3.5	315	30	50	ActivationFlowRate	9606	9273	333	88.4423	3.53464	312.612	7815.29	25	30.5706	9.248	231.2	0.029583	7.33688	0.000938785	0.0317339	Aspiration Observed
C0015	EC14-01	BLU	myblu	ENDS0049	CONS0108-1	CONS0108-1	Null	BLU	100	3.5	350	30	50	ActivationFlowRate	10064.8	9595.9	468.9	98.1841	3.53449	347.03	17351.5	50	7.42163	8.682	434.1	0.025018	11.8879	0.00068512	0.0273851	Aspiration Observed
C0016	EC14-01	BLU	myblu	ENDS0049	CONS0108-2	CONS0108-2	Null	BLU	30	5	150	40	50	ActivationDuration	10024.7	9372.7	652	29.5282	4.99964	147.631	7381.53	50	5.82822	12.28	614	0.0831806	14.78	0.0020023	0.0240717	Normal Trial
C0017	EC14-01	BLU	myblu	ENDS0049	CONS0108-2	CONS0108-2	Null	BLU	30	3.5	105	40	50	ActivationDuration	9374.4	8985.5	388.9	29.338	3.49781	102.619	5130.94	50	4.83415	7.402	370.1	0.072131	8.3335	0.00162417	0.0225169	Normal Trial
C0018	EC14-01	BLU	myblu	ENDS0049	CONS0109-1	CONS0109-1	Null	BLU	30	3	90	40	50	ActivationDuration	10014.7	9655.8	358.9	29.266	2.9933	87.6018	4380.09	50	8.24742	6.586	329.3	0.0751811	8.839	0.00201799	0.0268418	Normal Trial
C0019	EC14-01	BLU	myblu	ENDS0049	CONS0109-1	CONS0109-1	Null	BLU	30	2.5	75	40	50	ActivationDuration	9657.8	9410.6	247.2	29.1441	2.49035	72.5789	3628.95	50	7.36246	4.58	229	0.0631037	7.18663	0.00198036	0.0313826	Normal Trial
C0020	EC14-01	BLU	myblu	ENDS0049	CONS0109-2	CONS0109-2	Null	BLU	30	2	60	40	50	ActivationDuration	10094.9	9893.4	201.5	28.9091	1.98471	57.3761	2868.8	50	9.8263	3.634	181.7	0.0633365	4.14099	0.00144345	0.0227902	Normal Trial
C0021	EC14-01	BLU	myblu	ENDS0049	CONS0109-2	CONS0109-2	Null	BLU	30	1.5	45	40	50	ActivationDuration	9893.4	9800.7	92.7	29.0668	1.47315	42.8194	2140.97	50	11.6505	1.638	81.9	0.0382537	1.77814	0.000830529	0.0217111	Normal Trial
C0022	EC14-01	BLU	myblu	ENDS0049	CONS0110-2	CONS0110-2	Null	BLU	30	1	30	40	50	ActivationDuration	10100.8	10062.2	38.6	28.5925	0.97087	27.7641	1388.2	50	20.2073	0.616	30.8	0.0221869	0.968712	0.000697817	0.0314517	Normal Trial
C0023	EC14-01	BLU	myblu	ENDS0049	CONS0111-1	CONS0111-1	Null	BLU	30	0.5	15	40	50	ActivationDuration	10046.8	10046.2	0.6	26.4387	0.48434	12.8051	640.257	50	16.6667	0.01	0.5	0.000780936	NaN	NaN	NaN	Normal Trial
C0024	EC14-01	BLU	myblu	ENDS0049	CONS0112-2	CONS0112-2	Null	BLU	30	6	180	40	50	ActivationDuration	25905.3	25036.7	868.6	29.5368	6.01918	177.787	8889.37	50	7.63297	16.046	802.3	0.0902539	NaN	NaN	NaN	Normal Trial
C0025	EC14-01	BLU	myblu	ENDS0049	CONS0114-1	CONS0114-1	Null	BLU	30	7	210	40	25	ActivationDuration	25930.8	25412.3	518.5	29.5719	7.0147	207.438	5185.94	25	7.79171	19.124	478.1	0.0921915	NaN	NaN	NaN	Normal Trial
C0026	EC14-01	BLU	myblu	ENDS0049	CONS0114-1	CONS0114-1	Null	BLU	30	8	240	40	25	ActivationDuration	25370.3	24762	608.3	29.6111	8.0162	237.368	5934.2	25	7.31547	22.552	563.8	0.0950086	NaN	NaN	NaN	Normal Trial
C0027	EC14-01	BLU	myblu	ENDS0049	CONS0113-2	CONS0113-2	Null	BLU	30	9	270	40	25	ActivationDuration	25867.7	25195.2	672.5	29.6882	9.0166	267.686	6692.16	25	6.64684	25.112	627.8	0.0938112	NaN	NaN	NaN	Normal Trial
C0028	EC14-01	BLU	myblu	ENDS0049	CONS0113-2	CONS0113-2	Null	BLU	30	10	300	40	20	ActivationDuration	25095.6	24503.8	591.8	29.7356	10.0206	297.968	5959.36	20	7.21528	27.455	549.1	0.0921408	NaN	NaN	NaN	Normal Trial
C0029	EC14-01	BLU	myblu	ENDS0049	CONS0106-1	CONS0106-1	Null	BLU	30	11	330	40	12	ActivationDuration	24705.2	24309.7	395.5	29.7579	11.0171	327.845	3934.14	12	15.5247	27.8417	334.1	0.0849233	7.62188	0.00193737	0.0228132	LED Off @ 10 sec
C0001	EC15-01	NJOY	Ace	ENDS0056	CONS0116-1	CONS0116-1	2663301 2689	NJOY	10	3.5	35	30	50	ActivationFlowRate	12751.4	12459.7	291.7	9.70453	3.36194	32.6261	1631.3	50	10.6959	5.21	260.5	0.159688	14.6312	0.00896905	0.056166	Normal Trial
C0002	EC15-01	NJOY	Ace	ENDS0056	CONS0116-1	CONS0116-1	2663301 2689	NJOY	15	3.5	52.5	30	50	ActivationFlowRate	12459.7	12095.3	364.4	14.6317	3.42402	50.0993	2504.96	50	6.9978	6.778	338.9	0.135291	19.3251	0.00771474	0.0570231	Normal Trial
C0003	EC15-01	NJOY	Ace	ENDS0056	CONS0116-1	CONS0116-1	2663301 2689	NJOY	18.33	3.5	64.155	30	50	ActivationFlowRate	12096.6	11702.8	393.8	17.9121	3.44757	61.7532	3087.66	50	6.06907	7.398	369.9	0.1198	21.2104	0.0068694	0.0573408	Normal Trial
C0004	EC15-01	NJOY	Ace	ENDS0056	CONS0116-2	CONS0116-2	2663301 2689	NJOY	20	3.5	70	30	50	ActivationFlowRate	13143.2	12755.4	387.8	19.5298	3.45801	67.5342	3376.71	50	4.40949	7.414	370.7	0.109781	21.2895	0.0063048	0.0574305	Normal Trial
C0005	EC15-01	NJOY	Ace	ENDS0056	CONS0116-2	CONS0116-2	2663301 2689	NJOY	30	3.5	105	30	50	ActivationFlowRate	12756.1	12348.2	407.9	29.3646	3.4938	102.593	5129.67	50	4.63349	7.78	389	0.0758334	24.313	0.00473968	0.0625013	Normal Trial
C0006	EC15-01	NJOY	Ace	ENDS0056	CONS0116-2	CONS0116-2	2663301 2689	NJOY	40	3.5	140	30	50	ActivationFlowRate	12349.5	11918.2	431.3	39.1597	3.52148	137.9	6895	50	5.70369	8.134	406.7	0.0589848	23.4818	0.00340562	0.0577373	Normal Trial
C0007	EC15-01	NJOY	Ace	ENDS0056	CONS0117-1	CONS0117-1	2663301 2689	NJOY	50	3.5	175	30	50	ActivationFlowRate	13073.4	12666.6	406.8	49.0329	3.53558	173.359	8667.97	50	3.294	7.868	393.4	0.0453855	23.0031	0.00265381	0.0584726	Normal Trial
C0008	EC15-01	NJOY	Ace	ENDS0056	CONS0117-1	CONS0117-1	2663301 2689	NJOY	7.5	3.5	26.25	30	50	ActivationFlowRate	12667.6	12406.8	260.8	7.26979	3.28031	23.8472	1192.36	50	15.3374	4.416	220.8	0.185179	13.3763	0.0112183	0.0605808	Normal Trial
C0009	EC15-01	NJOY	Ace	ENDS0056	CONS0117-1	CONS0117-1	2663301 2689	NJOY	5	3.5	17.5	30	50	ActivationFlowRate	12409	12409	0	4.89189	3.14102	15.3658	768.289	50	NaN	0.018	0.9	0.00117143	NaN	NaN	NaN	None Activated
C0010	EC15-01	NJOY	Ace	ENDS0056	CONS0117-1	CONS0117-1	2663301 2689	NJOY	2.5	3.5	8.75	30	50	ActivationFlowRate	12409	12409.1	-0.1	2.58314	2.46931	6.37846	318.923	50	600	0.01	0.5	0.00156778	NaN	NaN	NaN	None Activated
C0011	EC15-01	NJOY	Ace	ENDS0056	CONS0117-1	CONS0117-1	2663301 2689	NJOY	30	3.5	105	30	50	ActivationDuration	12409.1	11985.1	424	29.3556	3.49847	102.699	5134.93	50	4.95283	8.06	403	0.078482	23.6702	0.00460965	0.0587351	Normal Trial
C0012	EC15-01	NJOY	Ace	ENDS0056	CONS0117-2	CONS0117-2	2663301 2689	NJOY	30	3	90	30	50	ActivationDuration	13022	12679.1	342.9	29.234	3.00553	87.8631	4393.16	50	-1.54564	6.964	348.2	0.0792597	19.5631	0.00445309	0.0561836	Normal Trial
C0013	EC15-01	NJOY	Ace	ENDS0056	CONS0117-2	CONS0117-2	2663301 2689	NJOY	30	2.5	75	30	50	ActivationDuration	12679.7	12410.2	269.5	29.1153	2.49103	72.5268	3626.34	50	4.74954	5.134	256.7	0.0707877	15.9844	0.00440785	0.0622687	Normal Trial
C0014	EC15-01	NJOY	Ace	ENDS0056	CONS0177-2	CONS0177-2	2663301 2689	NJOY	30	2	60	30	50	ActivationDuration	12411	12209.6	201.4	29.0671	1.98713	57.7593	2887.97	50	6.10725	3.782	189.1	0.0654786	10.6345	0.00368235	0.0562374	Normal Trial
C0015	EC15-01	NJOY	Ace	ENDS0056	CONS0117-2	CONS0117-2	2663301 2689	NJOY	30	1.5	45	30	50	ActivationDuration	12153.9	12021.7	132.2	29.1164	1.48202	43.1502	2157.51	50	6.05144	2.484	124.2	0.0575663	6.44833	0.00298878	0.0519189	Normal Trial
C0016	EC15-01	NJOY	Ace	ENDS0056	CONS0117-2	CONS0117-2	2663301 2689	NJOY	30	1	30	30	50	ActivationDuration	12022.7	11953.4	69.3	28.9775	0.98098	28.4263	1421.32	50	8.51371	1.268	63.4	0.0446066	3.20187	0.00225275	0.0505028	Normal Trial
C0017	EC15-01	NJOY	Ace	ENDS0056	CONS0117-2	CONS0117-2	2663301 2689	NJOY	30	0.5	15	30	50	ActivationDuration	11954	11936.3	17.7	29.2979	0.48042	14.0736	703.679	50	15.2542	0.3	15	0.0213165	NaN	NaN	NaN	Normal Trial
C0018	EC15-01	NJOY	Ace	ENDS0056	CONS0121-1	CONS0121-1	2663301 2689	NJOY	17.5	3.5	61.25	30	50	ActivationFlowRate	69998.1	69639.6	358.5	16.9862	3.52281	59.8391	2991.96	50	8.08926	6.59	329.5	0.110129	17.9719	0.00600673	0.0545429	Normal Trial
C0019	EC15-01	NJOY	Ace	ENDS0056	CONS0121-1	CONS0121-1	2663301 2689	NJOY	25	3.5	87.5	30	50	ActivationFlowRate	69402.7	69269.9	132.8	24.3404	3.5251	85.8023	4290.11	50	-162.349	6.968	348.4	0.08121	19.266	0.00449079	0.0552985	Normal Trial
C0020	EC15-01	NJOY	Ace	ENDS0056	CONS0121-1	CONS0121-1	2663301 2689	NJOY	60	3.5	210	30	50	ActivationFlowRate	69291.9	68747.4	544.5	58.5881	3.55951	208.545	10427.2	50	23.7833	8.3	415	0.0397996	22.5144	0.00215919	0.0542515	Aspiration Visible
C0024	EC15-01	NJOY	Ace	ENDS0056	CONS0121-2	CONS0121-2	2663301 2689	NJOY	30	0.75	22.5	30	50	ActivationDuration	70000.2	69953.7	46.5	27.4563	0.77725	21.3402	1067.01	50	-33.7634	1.244	62.2	0.0582937	2.49388	0.00233726	0.0400945	Normal Trial
C0025	EC15-01	NJOY	Ace	ENDS0056	CONS0121-2	CONS0121-2	2663301 2689	NJOY	30	4	120	30	50	ActivationDuration	69951.8	69446.4	505.4	29.3189	4.03505	118.303	5915.15	50	7.38029	9.362	468.1	0.0791358	22.2948	0.00376909	0.0476282	Normal Trial
C0026	EC15-01	NJOY	Ace	ENDS0056	CONS0121-2	CONS0121-2	2663301 2689	NJOY	30	5	150	30	50	ActivationDuration	69444.9	68751.4	693.5	29.47	5.03441	148.364	7418.2	50	16.8709	11.53	576.5	0.0777142	30.936	0.00417028	0.0536618	Normal Trial
C0027	EC15-01	NJOY	Ace	ENDS0056	CONS0122-1	CONS0122-1	2663301 2689	NJOY	30	6	180	30	50	ActivationDuration	70205.4	69538.5	666.9	29.5654	6.03504	178.428	8921.42	50	7.25746	12.37	618.5	0.0693275	33.6879	0.00377607	0.0544671	LED Flash @ ~5.5 s
C0028	EC15-01	NJOY	Ace	ENDS0056	CONS0122-1	CONS0122-1	2663301 2689	NJOY	30	7	210	30	50	ActivationDuration	69543.6	68878.1	665.5	29.5772	7.03626	208.113	10405.7	50	6.94215	12.386	619.3	0.0595157	34.078	0.00327495	0.0550266	LED Flash @ ~5.5 s
C0029	EC15-01	NJOY	Ace	ENDS0056	CONS0122-1	CONS0122-1	2663301 2689	NJOY	30	8	240	30	50	ActivationDuration	68817.6	68146.4	671.2	29.6336	8.03426	238.084	11904.2	50	7.01728	12.482	624.1	0.0524269	33.964	0.00285311	0.0544208	LED Flash @ ~5.5 s
C0030	EC15-01	NJOY	Ace	ENDS0056	CONS0122-2	CONS0122-2	2663301 2689	NJOY	30	9	270	30	50	ActivationDuration	70227.7	69563.7	664	29.6858	9.03554	268.227	13411.4	50	6.94277	12.358	617.9	0.0460729	32.1623	0.00239814	0.0520509	LED Flash @ ~5.5 s
C0031	EC15-01	NJOY	Ace	ENDS0056	CONS0122-2	CONS0122-2	2663301 2689	NJOY	30	10	300	30	50	ActivationDuration	69564.9	68898	666.9	29.6928	10.0352	297.973	14898.7	50	6.65767	12.45	622.5	0.0417823	33.1964	0.00222814	0.0533275	LED Flash @ ~5.5 s
C0001	EC16-01	Uwell	Caliburn	ENDS0052	ETCA0038	CONS0089	0FS010CT 050119-5	Mad Hatter Juice	30	0.5	15	30	50	ActivationDuration	13154.8	13146.4	8.4	21.409	0.51241	10.9575	547.873	50	47.619	0.088	4.4	0.00803106	NaN	NaN	NaN	Normal Trial
C0002	EC16-01	Uwell	Caliburn	ENDS0052	ETCA0038	CONS0089	0FS010CT 050119-5	Mad Hatter Juice	30	1	30	30	50	ActivationDuration	13146.7	13063.7	83	25.5543	1.00497	25.673	1283.65	50	10.6024	1.484	74.2	0.0578038	2.991	0.00233007	0.04031	Normal Trial
C0003	EC16-01	Uwell	Caliburn	ENDS0052	ETCA0038	CONS0089	0FS010CT 050119-5	Mad Hatter Juice	30	1.5	45	30	50	ActivationDuration	13114.4	12952	162.4	26.8683	1.50954	40.5555	2027.78	50	10.1601	2.918	145.9	0.0719507	6.4515	0.00318156	0.0442186	Normal Trial
C0004	EC16-01	Uwell	Caliburn	ENDS0052	ETCA0038	CONS0089	0FS010CT 050119-5	Mad Hatter Juice	30	2	60	30	50	ActivationDuration	12952	12693.4	258.6	27.5921	2.01226	55.5198	2775.99	50	13.0704	4.496	224.8	0.0809801	10.5262	0.00379189	0.046825	Normal Trial
C0005	EC16-01	Uwell	Caliburn	ENDS0052	ETCA0038	CONS0089	0FS010CT 050119-5	Mad Hatter Juice	30	2.5	75	30	50	ActivationDuration	13217	12824.1	392.9	27.9528	2.51192	70.2297	3511.48	50	6.36294	7.358	367.9	0.104771	15.6367	0.00445303	0.0425027	Normal Trial
C0006	EC16-01	Uwell	Caliburn	ENDS0052	ETCA0038	CONS0089	0FS010CT 050119-5	Mad Hatter Juice	30	3	90	30	50	ActivationDuration	13161.8	12677.4	484.4	28.3197	3.01574	85.4044	4270.22	50	8.03055	8.91	445.5	0.104327	20.3137	0.00475708	0.0455976	Normal Trial
C0007	EC16-01	Uwell	Caliburn	ENDS0052	ETCA0038	CONS0089	0FS010CT 050119-5	Mad Hatter Juice	30	3.5	105	30	50	ActivationFlowRate	13264.4	12662.9	601.5	28.6903	3.51641	100.887	5044.35	50	13.0507	10.46	523	0.10368	23.1905	0.00459732	0.0443413	Normal Trial
C0008	EC16-01	Uwell	Caliburn	ENDS0052	ETCA0038	CONS0089	0FS010CT 050119-5	Mad Hatter Juice	2.5	3.5	8.75	30	50	ActivationFlowRate	13403	13232.1	170.9	2.54616	2.49127	6.34277	317.139	50	76.3604	0.808	40.4	0.127389	1.52625	0.00481256	0.0377785	Normal Trial
C0009	EC16-01	Uwell	Caliburn	ENDS0052	ETCA0038	CONS0089	0FS010CT 050119-5	Mad Hatter Juice	5	3.5	17.5	30	50	ActivationFlowRate	13109.5	12852.7	256.8	4.80535	3.08568	14.8274	741.371	50	33.6838	3.406	170.3	0.229709	7.22588	0.00974664	0.0424303	Eliquid Visible
C0010	EC16-01	Uwell	Caliburn	ENDS0052	ETCA0038	CONS0089	0FS010CT 050119-5	Mad Hatter Juice	7.5	3.5	26.25	30	50	ActivationFlowRate	13249.6	12884.8	364.8	7.14758	3.26954	23.3686	1168.43	50	23.1634	5.606	280.3	0.239894	12.7256	0.0108912	0.0454	Eliquid Visible
C0011	EC16-01	Uwell	Caliburn	ENDS0052	ETCA0038	CONS0089	0FS010CT 050119-5	Mad Hatter Juice	10	3.5	35	30	50	ActivationFlowRate	13116.6	12780.3	336.3	9.496	3.35343	31.843	1592.15	50	18.0791	5.51	275.5	0.173037	12.7935	0.00803537	0.0464374	Little Eliquid Visible
C0012	EC16-01	Uwell	Caliburn	ENDS0052	ETCA0038	CONS0089	0FS010CT 050119-5	Mad Hatter Juice	15	3.5	52.5	30	50	ActivationFlowRate	13197.7	12747.2	450.5	14.0537	3.48492	48.9734	2448.67	50	15.2275	7.638	381.9	0.155962	17.7314	0.00724123	0.0464294	Normal Trial
C0013	EC16-01	Uwell	Caliburn	ENDS0052	ETCA0038	CONS0089	0FS010CT 050119-5	Mad Hatter Juice	18.33	3.5	64.155	30	50	ActivationFlowRate	13174.2	12748.6	425.6	17.3004	3.51784	60.8598	3042.99	50	14.1682	7.306	365.3	0.120046	16.923	0.00556131	0.0463263	Normal Trial
C0014	EC16-01	Uwell	Caliburn	ENDS0052	ETCA0038	CONS0089	0FS010CT 050119-5	Mad Hatter Juice	20	3.5	70	30	50	ActivationFlowRate	13205	12729.3	475.7	18.9	3.50831	66.3054	3315.27	50	11.4358	8.426	421.3	0.127079	19.7256	0.00594993	0.0468209	Normal Trial
C0015	EC16-01	Uwell	Caliburn	ENDS0052	ETCA0038	CONS0089	0FS010CT 050119-5	Mad Hatter Juice	30	3.5	105	30	50	ActivationDuration	13261.9	12651.4	610.5	28.5887	3.51622	100.524	5026.2	50	10.1229	10.974	548.7	0.109168	24.633	0.00490092	0.0448934	Normal Trial
C0016	EC16-01	Uwell	Caliburn	ENDS0052	ETCA0038	CONS0089	0FS010CT 050119-5	Mad Hatter Juice	40	3.5	140	30	50	ActivationFlowRate	13222.7	12585.2	637.5	38.3192	3.51658	134.752	6737.6	50	6.30588	11.946	597.3	0.0886517	26.947	0.00399949	0.0451147	Normal Trial
C0017	EC16-01	Uwell	Caliburn	ENDS0052	ETCA0038	CONS0089	0FS010CT 050119-5	Mad Hatter Juice	50	3.5	175	30	50	ActivationFlowRate	13199.5	12646.6	552.9	48.035	3.51589	168.887	8444.35	50	5.80575	10.416	520.8	0.0616744	24.4911	0.0029003	0.047026	Normal Trial
C0018	EC16-01	Uwell	Caliburn	ENDS0052	ETCA0038	CONS0091	0FS010CT 050119-5	Mad Hatter Juice	17.5	3.5	61.25	30	50	ActivationFlowRate	36900	36533.9	366.1	16.9531	3.51788	59.6392	2981.96	50	14.7774	6.24	312	0.104629	12.6384	0.00423828	0.0405077	Normal Trial
C0019	EC16-01	Uwell	Caliburn	ENDS0052	ETCA0038	CONS0091	0FS010CT 050119-5	Mad Hatter Juice	25	3.5	87.5	30	50	ActivationFlowRate	36498.4	36114.2	384.2	24.3477	3.52297	85.7765	4288.82	50	0.442478	7.65	382.5	0.0891853	14.6716	0.00342088	0.038357	Normal Trial
C0020	EC16-01	Uwell	Caliburn	ENDS0052	ETCA0038	CONS0091	0FS010CT 050119-5	Mad Hatter Juice	60	3.5	210	30	50	ActivationFlowRate	37014.5	36650.8	363.7	59.0437	3.53621	208.792	10439.6	50	7.64366	6.718	335.9	0.0321756	16.7696	0.00160635	0.0499244	Normal Trial
C0021a	EC16-01	Uwell	Caliburn	ENDS0052	ETCA0038	CONS0091	0FS010CT 050119-5	Mad Hatter Juice	70	3.5	245	30	50	ActivationFlowRate	36687.6	36356.7	330.9	68.8732	3.53807	243.678	12183.9	50	5.65125	6.244	312.2	0.025624	15.4356	0.00126689	0.0494415	Normal Trial
C0022	EC16-01	Uwell	Caliburn	ENDS0052	ETCA0038	CONS0091	0FS010CT 050119-5	Mad Hatter Juice	80	3.5	280	30	50	ActivationFlowRate	37077.1	36773.3	303.8	78.7474	3.53862	278.657	13932.8	50	8.39368	5.566	278.3	0.0199744	14.2178	0.00102045	0.051088	Normal Trial
C0023	EC16-01	Uwell	Caliburn	ENDS0052	ETCA0038	CONS0091	0FS010CT 050119-5	Mad Hatter Juice	90	3.5	315	30	50	ActivationFlowRate	36725	36454	271	88.5899	3.53954	313.567	15678.4	50	9.5572	4.902	245.1	0.015633	13.18	0.000840647	0.0537739	Normal Trial
C0025	EC16-01	Uwell	Caliburn	ENDS0052	ETCA0038	CONS0091	0FS010CT 050119-5	Mad Hatter Juice	30	4	120	30	50	ActivationDuration	37026.1	36631	395.1	29.3927	4.02515	118.31	5915.49	50	8.5548	7.226	361.3	0.0610769	16.2216	0.00274222	0.0448979	Normal Trial
C0026a	EC16-01	Uwell	Caliburn	ENDS0052	ETCA0038	CONS0091	0FS010CT 050119-5	Mad Hatter Juice	30	5	150	30	50	ActivationDuration	37158.3	36656.3	502	29.5077	5.02438	148.258	7412.89	50	6.57371	9.38	469	0.0632682	21.9393	0.00295961	0.0467788	Normal Trial
C0027a	EC16-01	Uwell	Caliburn	ENDS0052	ETCA0038	CONS0091	0FS010CT 050119-5	Mad Hatter Juice	30	6	180	30	50	ActivationDuration	36930.3	36298.6	631.7	29.5507	6.02241	177.966	8898.31	50	7.04448	11.744	587.2	0.06599	27.5677	0.00309808	0.0469478	Normal Trial
C0028	EC16-01	Uwell	Caliburn	ENDS0052	ETCA0038	CONS0091	0FS010CT 050119-5	Mad Hatter Juice	30	7	210	30	50	ActivationDuration	37198.7	36499.2	699.5	29.5941	7.02353	207.855	10392.7	50	5.28949	13.25	662.5	0.0637464	31.8357	0.00306327	0.0480539	Normal Trial
C0029	EC16-01	Uwell	Caliburn	ENDS0052	ETCA0038	CONS0091	0FS010CT 050119-5	Mad Hatter Juice	30	8	240	30	50	ActivationDuration	37025	36270.5	754.5	29.6018	8.03281	237.785	11889.3	50	8.72101	13.774	688.7	0.0579262	34.1275	0.00287045	0.0495535	Normal Trial
C0001	EC17-01	Aspire	Breeze 2	ENDS0021	ETCA0036	CONS0089	0FS010CT 050119-5	Mad Hatter Juice	10	3.5	35	30	25	ActivationFlowRate	70040.7	69852.9	187.8	9.50945	3.33702	31.7319	793.298	25	29.2332	5.316	132.9	0.167529	5.06125	0.00638001	0.0380831	Normal Trial
C0002	EC17-01	Aspire	Breeze 2	ENDS0021	ETCA0036	CONS0089	0FS010CT 050119-5	Mad Hatter Juice	15	3.5	52.5	30	25	ActivationFlowRate	69853.2	69650.8	202.4	14.0599	3.48266	48.9633	1224.08	25	20.998	6.396	159.9	0.130628	6.3875	0.00521819	0.0399468	Normal Trial
C0003	EC17-01	Aspire	Breeze 2	ENDS0021	ETCA0036	CONS0089	0FS010CT 050119-5	Mad Hatter Juice	18.33	3.5	64.155	30	25	ActivationFlowRate	69515.3	69257.3	258	17.4113	3.47048	60.423	1510.57	25	17.9845	8.464	211.6	0.140079	9.09675	0.00602205	0.0429903	Normal Trial
C0004	EC17-01	Aspire	Breeze 2	ENDS0021	ETCA0036	CONS0089	0FS010CT 050119-5	Mad Hatter Juice	20	3.5	70	30	25	ActivationFlowRate	69257.8	69015.8	242	18.9254	3.49344	66.1079	1652.7	25	15.9504	8.136	203.4	0.123071	8.96462	0.00542424	0.0440739	Normal Trial
C0005	EC17-01	Aspire	Breeze 2	ENDS0021	ETCA0036	CONS0089	0FS010CT 050119-5	Mad Hatter Juice	30	3.5	105	30	25	ActivationFlowRate	70245.4	69929	316.4	28.5478	3.5173	100.411	2510.27	25	13.8748	10.9	272.5	0.108554	11.2058	0.00446396	0.041122	Normal Trial
C0006	EC17-01	Aspire	Breeze 2	ENDS0021	ETCA0036	CONS0089	0FS010CT 050119-5	Mad Hatter Juice	40	3.5	140	30	25	ActivationFlowRate	69930.5	69660.4	270.1	38.4197	3.54372	136.15	3403.74	25	-8.33025	11.704	292.6	0.0859643	11.1574	0.00327798	0.0381318	Normal Trial
C0007	EC17-01	Aspire	Breeze 2	ENDS0021	ETCA0036	CONS0089	0FS010CT 050119-5	Mad Hatter Juice	50	3.5	175	30	25	ActivationFlowRate	69530.7	69276.4	254.3	47.9662	3.53516	169.568	4239.21	25	1.69092	10	250	0.0589733	10.2766	0.00242419	0.0411065	Normal Trial
C0008	EC17-01	Aspire	Breeze 2	ENDS0021	ETCA0036	CONS0089	0FS010CT 050119-5	Mad Hatter Juice	7.5	3.5	26.25	30	25	ActivationFlowRate	69283.1	69125.4	157.7	6.85017	3.51054	24.0474	601.184	25	26.0621	4.664	116.6	0.193951	3.98125	0.00662235	0.0341445	Normal Trial
C0009	EC17-01	Aspire	Breeze 2	ENDS0021	ETCA0036	CONS0089	0FS010CT 050119-5	Mad Hatter Juice	5	3.5	17.5	30	25	ActivationFlowRate	69125.4	68935.6	189.8	4.67355	3.27374	15.2989	382.471	25	62.9083	2.816	70.4	0.184066	2.87	0.00750383	0.040767	Low Flow Aspiration
C0010	EC17-01	Aspire	Breeze 2	ENDS0021	ETCA0036	CONS0089	0FS010CT 050119-5	Mad Hatter Juice	2.5	3.5	8.75	30	25	ActivationFlowRate	70642.1	70494.3	147.8	2.54987	2.46388	6.28199	157.05	25	69.3505	1.812	45.3	0.288444	1.8955	0.0120694	0.0418433	Normal Trial
C0011	EC17-01	Aspire	Breeze 2	ENDS0021	ETCA0036	CONS0089	0FS010CT 050119-5	Mad Hatter Juice	30	3.5	105	30	25	ActivationDuration	70492.9	70206.9	286	28.5798	3.51606	100.488	2512.2	25	16.993	9.496	237.4	0.0944989	10.5902	0.00421553	0.0446093	Normal Trial
C0012	EC17-01	Aspire	Breeze 2	ENDS0021	ETCA0036	CONS0089	0FS010CT 050119-5	Mad Hatter Juice	30	3	90	30	25	ActivationDuration	70206.9	70009.4	197.5	28.3772	3.01584	85.5808	2139.52	25	10.9873	7.032	175.8	0.0821679	7.84325	0.00366589	0.0446146	Normal Trial
C0013	EC17-01	Aspire	Breeze 2	ENDS0021	ETCA0036	CONS0089	0FS010CT 050119-5	Mad Hatter Juice	30	2.5	75	30	25	ActivationDuration	70009.4	69882.3	127.1	28.0336	2.51698	70.5596	1763.99	25	9.59874	4.596	114.9	0.0651364	4.8685	0.00275993	0.0423716	Normal Trial
C0014	EC17-01	Aspire	Breeze 2	ENDS0021	ETCA0036	CONS0089	0FS010CT 050119-5	Mad Hatter Juice	30	2	60	30	25	ActivationDuration	69882.3	69811.4	70.9	27.5908	2.01638	55.6329	1390.82	25	11.0014	2.524	63.1	0.0453689	2.46325	0.00177108	0.0390372	Normal Trial
C0015	EC17-01	Aspire	Breeze 2	ENDS0021	ETCA0036	CONS0089	0FS010CT 050119-5	Mad Hatter Juice	30	1.5	45	30	50	ActivationDuration	69816.4	69712.6	103.8	27.0534	1.51742	41.0523	2052.62	50	11.2717	1.842	92.1	0.0448696	3.32225	0.00161855	0.0360722	Normal Trial
C0016	EC17-01	Aspire	Breeze 2	ENDS0021	ETCA0036	CONS0089	0FS010CT 050119-5	Mad Hatter Juice	30	1	30	30	50	ActivationDuration	69712.6	69690.1	22.5	25.6546	1.00275	25.7147	1285.73	50	12	0.396	19.8	0.0153998	0.76175	0.000592463	0.0384722	Normal Trial
C0017	EC17-01	Aspire	Breeze 2	ENDS0021	ETCA0036	CONS0089	0FS010CT 050119-5	Mad Hatter Juice	30	0.5	15	30	50	ActivationDuration	69690.1	69690.6	-0.5	22.5458	0.48624	10.9488	547.442	50	120	0.002	0.1	0.000182668	NaN	NaN	NaN	Normal Trial
C0025	EC17-01	Aspire	Breeze 2	ENDS0021	ETCA0036	CONS0091	0FS010CT 050119-5	Mad Hatter Juice	30	4	120	30	25	ActivationDuration	76894.2	76638.6	255.6	29.3526	4.02608	118.176	2954.41	25	16.471	8.54	213.5	0.0722649	8.06275	0.00272906	0.0377646	Normal Trial
C0026	EC17-01	Aspire	Breeze 2	ENDS0021	ETCA0036	CONS0091	0FS010CT 050119-5	Mad Hatter Juice	30	5	150	30	25	ActivationDuration	76768.2	76619.3	148.9	29.4477	5.03132	148.161	3704.02	25	29.55	4.196	104.9	0.0283206	2.059	0.000555883	0.0196282	Normal Trial
C0027	EC17-01	Aspire	Breeze 2	ENDS0021	ETCA0036	CONS0091	0FS010CT 050119-5	Mad Hatter Juice	30	6	180	30	25	ActivationDuration	76625.7	76508.4	117.3	29.5267	6.02912	178.02	4450.5	25	53.0264	2.204	55.1	0.0123806	1.06625	0.00023958	0.0193512	Normal Trial
C0028	EC17-01	Aspire	Breeze 2	ENDS0021	ETCA0036	CONS0091	0FS010CT 050119-5	Mad Hatter Juice	30	7	210	30	25	ActivationDuration	77225.7	77025.6	200.1	29.576	7.02956	207.906	5197.65	25	71.2144	2.304	57.6	0.0110819	1.08813	0.000209349	0.0188911	Normal Trial
C0029	EC17-01	Aspire	Breeze 2	ENDS0021	ETCA0036	CONS0091	0FS010CT 050119-5	Mad Hatter Juice	30	8	240	30	25	ActivationDuration	77132.7	76605.7	527	29.6385	8.0306	238.015	5950.37	25	64.1176	7.564	189.1	0.0317795	6.5285	0.00109716	0.0345241	Aspiration Visible
C0030	EC17-01	Aspire	Breeze 2	ENDS0021	ETCA0036	CONS0091	0FS010CT 050119-5	Mad Hatter Juice	30	9	270	30	25	ActivationDuration	76260.5	75924	336.5	29.6934	9.04826	268.672	6716.79	25	73.8782	3.516	87.9	0.0130866	1.43338	0.000213402	0.0163069	Aspiration Visible
C0031	EC17-01	Aspire	Breeze 2	ENDS0021	ETCA0036	CONS0091	0FS010CT 050119-5	Mad Hatter Juice	30	10	300	30	25	ActivationDuration	77639.1	77204.5	434.6	29.7205	10.0311	298.13	7453.26	25	65.5085	5.996	149.9	0.020112	5.83138	0.000782393	0.0389018	Aspiration Visible
C0032	EC17-01	Aspire	Breeze 2	ENDS0021	ETCA0036	CONS0091	0FS010CT 050119-5	Mad Hatter Juice	30	11	330	30	25	ActivationDuration	76822.5	76272.2	550.3	29.7717	11.0314	328.424	8210.59	25	84.7901	3.348	83.7	0.0101942	1.90863	0.000232459	0.0228032	LED Off @ ~ 10.5 sec
C0001	EC18-01	Vapor4Life	V4L Titan	ENDS0073	CONS0137-1	CONS0137-1	PRD:30/10/2019	Vapor4Life	10	3.5	35	30	50	ActivationFlowRate	23397.7	23391.9	5.8	9.76751	3.35063	32.7274	1636.37	50	34.4828	0.076	3.8	0.00232222	NaN	NaN	NaN	No Puffs Activated
C0002	EC18-01	Vapor4Life	V4L Titan	ENDS0073	CONS0137-1	CONS0137-1	PRD:30/10/2019	Vapor4Life	15	3.5	52.5	30	50	ActivationFlowRate	23392.1	23138.3	253.8	14.6516	3.42031	50.1131	2505.65	50	14.7754	4.326	216.3	0.0863248	7.9395	0.00316863	0.036706	Normal Trial
C0003	EC18-01	Vapor4Life	V4L Titan	ENDS0073	CONS0137-1	CONS0137-1	PRD:30/10/2019	Vapor4Life	18.33	3.5	64.155	30	50	ActivationFlowRate	23238.2	22926	312.2	17.8957	3.44398	61.6325	3081.62	50	11.435	5.53	276.5	0.0897254	9.046	0.00293547	0.0327161	Normal Trial
C0004	EC18-01	Vapor4Life	V4L Titan	ENDS0073	CONS0137-2	CONS0137-2	PRD:30/10/2019	Vapor4Life	20	3.5	70	30	50	ActivationFlowRate	23509.1	23291.3	217.8	19.5963	3.46097	67.8222	3391.11	50	14.6465	3.718	185.9	0.0548198	5.45925	0.00160987	0.0293666	Normal Trial
C0005	EC18-01	Vapor4Life	V4L Titan	ENDS0073	CONS0137-2	CONS0137-2	PRD:30/10/2019	Vapor4Life	30	3.5	105	30	50	ActivationFlowRate	23293.3	23023.8	269.5	29.2861	3.49569	102.375	5118.75	50	11.3915	4.776	238.8	0.046652	8.22475	0.00160679	0.034442	Normal Trial
C0006	EC18-01	Vapor4Life	V4L Titan	ENDS0073	CONS0137-2	CONS0137-2	PRD:30/10/2019	Vapor4Life	40	3.5	140	30	50	ActivationFlowRate	23035.9	22771.3	264.6	39.2174	3.51077	137.683	6884.16	50	12.3961	4.636	231.8	0.0336715	8.11625	0.00117898	0.035014	Normal Trial
C0007	EC18-01	Vapor4Life	V4L Titan	ENDS0073	CONS0137-3	CONS0137-3	PRD:30/10/2019	Vapor4Life	50	3.5	175	30	50	ActivationFlowRate	23388.6	23017.6	371	49.0227	3.52539	172.824	8641.21	50	5.76819	6.992	349.6	0.0404573	10.3443	0.00119708	0.0295888	Normal Trial
C0008	EC18-01	Vapor4Life	V4L Titan	ENDS0073	CONS0137-3	CONS0137-3	PRD:30/10/2019	Vapor4Life	7.5	3.5	26.25	30	50	ActivationFlowRate	23019.7	23021.8	-2.1	7.36563	3.18382	23.4507	1172.54	50	152.381	0.022	1.1	0.000938137	NaN	NaN	NaN	No Puffs Activated
C0009	EC18-01	Vapor4Life	V4L Titan	ENDS0073	CONS0137-3	CONS0137-3	PRD:30/10/2019	Vapor4Life	5	3.5	17.5	30	50	ActivationFlowRate	23021.8	23023.2	-1.4	4.98453	2.91864	14.548	727.402	50	135.714	0.01	0.5	0.000687378	NaN	NaN	NaN	No Puffs Activated
C0010	EC18-01	Vapor4Life	V4L Titan	ENDS0073	CONS0137-3	CONS0137-3	PRD:30/10/2019	Vapor4Life	2.5	3.5	8.75	30	50	ActivationFlowRate	23023.2	23023.6	-0.4	2.64786	2.0864	5.52457	276.229	50	250	0.012	0.6	0.00217211	NaN	NaN	NaN	No Puffs Activated
C0011	EC18-01	Vapor4Life	V4L Titan	ENDS0073	CONS0137-3	CONS0137-3	PRD:30/10/2019	Vapor4Life	30	3.5	105	30	50	ActivationDuration	23023.6	22725.7	297.9	29.4142	3.47336	102.166	5108.3	50	8.1571	5.472	273.6	0.0535599	8.64162	0.00169168	0.0315849	Normal Trial
C0013	EC18-01	Vapor4Life	V4L Titan	ENDS0073	CONS0137-4	CONS0137-4	PRD:30/10/2019	Vapor4Life	30	2.5	75	30	50	ActivationDuration	23175.8	22988.7	187.1	29.2003	2.47266	72.2023	3610.12	50	6.30679	3.506	175.3	0.048558	4.91775	0.00136221	0.0280533	Normal Trial
C0014	EC18-01	Vapor4Life	V4L Titan	ENDS0073	CONS0137-4	CONS0137-4	PRD:30/10/2019	Vapor4Life	30	2	60	30	50	ActivationDuration	22990.7	22860	130.7	29.0144	1.97172	57.2082	2860.41	50	8.18669	2.4	120	0.041952	3.5225	0.00123147	0.0293542	Normal Trial
C0015	EC18-01	Vapor4Life	V4L Titan	ENDS0073	CONS0137-4	CONS0137-4	PRD:30/10/2019	Vapor4Life	30	1.5	45	30	50	ActivationDuration	22837.3	22768	69.3	29.0769	1.47638	42.9289	2146.44	50	8.22511	1.272	63.6	0.0296304	1.87525	0.000873654	0.0294851	Normal Trial
C0016	EC18-01	Vapor4Life	V4L Titan	ENDS0073	CONS0137-4	CONS0137-4	PRD:30/10/2019	Vapor4Life	30	1	30	30	50	ActivationDuration	22770.8	22749.9	20.9	28.3452	0.97493	27.6345	1381.73	50	28.2297	0.3	15	0.010856	NaN	NaN	NaN	Normal Trial
C0017	EC18-01	Vapor4Life	V4L Titan	ENDS0073	CONS0137-4	CONS0137-4	PRD:30/10/2019	Vapor4Life	30	0.5	15	30	50	ActivationDuration	22750.8	22750.2	0.6	26.9292	0.4777	12.8641	643.207	50	16.6667	0.01	0.5	0.000777355	NaN	NaN	NaN	Normal Trial
C0018	EC18-01	Vapor4Life	V4L Titan	ENDS0072	CONS0137-5	CONS0137-5	PRD:30/10/2019	Vapor4Life	30	4	120	30	50	ActivationDuration	23182.8	22862.5	320.3	28.572	4.18859	119.676	5983.81	50	16.2972	5.362	268.1	0.0448043	7.45534	0.00124592	0.0278081	Normal Trial
C0019	EC18-01	Vapor4Life	V4L Titan	ENDS0072	CONS0137-5	CONS0137-5	PRD:30/10/2019	Vapor4Life	30	5	150	30	50	ActivationDuration	22864	22502	362	28.8017	5.18673	149.387	7469.33	50	13.1492	6.288	314.4	0.0420921	8.46177	0.00113287	0.026914	Normal Trial
C0022	EC18-01	Vapor4Life	V4L Titan	ENDS0072	CONS0139-2	CONS0139-2	PRD:30/10/2019	Vapor4Life	30	8	240	30	25	ActivationDuration	23139.5	22970.4	169.1	29.2657	8.18956	239.673	5991.83	25	30.1005	4.728	118.2	0.0197269	3.38021	0.000564136	0.0285974	Normal Trial
C0023	EC18-01	Vapor4Life	V4L Titan	ENDS0072	CONS0139-2	CONS0139-2	PRD:30/10/2019	Vapor4Life	30	9	270	30	25	ActivationDuration	22971.9	22775.5	196.4	29.3168	9.19006	269.424	6735.59	25	40.0713	4.708	117.7	0.0174743	3.49052	0.00051822	0.029656	Normal Trial
C0024	EC18-01	Vapor4Life	V4L Titan	ENDS0072	CONS0139-2	CONS0139-2	PRD:30/10/2019	Vapor4Life	30	10	300	30	25	ActivationDuration	22777.3	22597	180.3	29.3787	10.1892	299.346	7483.66	25	43.7049	4.06	101.5	0.0135629	2.82973	0.000378122	0.0278792	LED Flashed @ 10 sec
C0001	EC19-01	Logic Vapes	Logic Pro	ENDS0058	CONS0126-1	CONS0126-1	J48A0A131	Logic	10	3.5	35	30	50	ActivationFlowRate	46420.9	46217	203.9	9.50613	3.36302	31.9669	1598.35	50	11.4762	3.61	180.5	0.112929	3.12613	0.00195585	0.0173193	UDV1 Level
C0002	EC19-01	Logic Vapes	Logic Pro	ENDS0058	CONS0126-1	CONS0126-1	J48A0A131	Logic	15	3.5	52.5	30	50	ActivationFlowRate	46218.5	46000.7	217.8	14.0111	3.5039	49.0917	2454.58	50	5.46373	4.118	205.9	0.0838839	6.48262	0.00264103	0.0314843	UDV1 Level
C0003	EC19-01	Logic Vapes	Logic Pro	ENDS0058	CONS0126-1	CONS0126-1	J48A0A131	Logic	18.33	3.5	64.155	30	50	ActivationFlowRate	46000.8	45758.4	242.4	17.1349	3.51555	60.2384	3011.92	50	11.4274	4.294	214.7	0.0712835	6.47425	0.00214954	0.0301549	UDV1 Level
C0004	EC19-01	Logic Vapes	Logic Pro	ENDS0058	CONS0126-1	CONS0126-1	J48A0A131	Logic	20	3.5	70	30	50	ActivationFlowRate	45759.3	45558	201.3	18.8098	3.51484	66.113	3305.65	50	-6.11028	4.272	213.6	0.0646166	6.40763	0.00193838	0.0299982	UDV1 Level
C0005	EC19-01	Logic Vapes	Logic Pro	ENDS0058	CONS0126-1	CONS0126-1	J48A0A131	Logic	30	3.5	105	30	50	ActivationFlowRate	45559.5	45335.5	224	28.5322	3.517	100.347	5017.35	50	-0.357143	4.496	224.8	0.0448046	6.46387	0.00128831	0.0287539	UDV1 Level
C0006	EC19-01	Logic Vapes	Logic Pro	ENDS0058	CONS0126-2	CONS0126-2	J48A0A131	Logic	40	3.5	140	30	50	ActivationFlowRate	46502.3	46324.2	178.1	38.3521	3.51765	134.909	6745.45	50	12.9141	3.102	155.1	0.0229933	2.72368	0.00040378	0.0175608	UDV1 Level
C0007	EC19-01	Logic Vapes	Logic Pro	ENDS0058	CONS0126-2	CONS0126-2	J48A0A131	Logic	50	3.5	175	30	50	ActivationFlowRate	46324.7	46153.4	171.3	48.0514	3.5372	169.967	8498.34	50	10.6246	3.062	153.1	0.0180153	2.88031	0.000338926	0.0188133	UDV1 Level
C0008	EC19-01	Logic Vapes	Logic Pro	ENDS0058	CONS0126-2	CONS0126-2	J48A0A131	Logic	7.5	3.5	26.25	30	50	ActivationFlowRate	46154.2	45987.6	166.6	7.17875	3.24422	23.2887	1164.43	50	13.6255	2.878	143.9	0.123579	2.60087	0.0022336	0.0180742	UDV1 Level
C0009	EC19-01	Logic Vapes	Logic Pro	ENDS0058	CONS0126-2	CONS0126-2	J48A0A131	Logic	5	3.5	17.5	30	50	ActivationFlowRate	45988.9	45850.9	138	4.84202	3.06409	14.8357	741.785	50	12.6812	2.41	120.5	0.162446	2.15972	0.00291151	0.017923	UDV1 Level
C0010	EC19-01	Logic Vapes	Logic Pro	ENDS0058	CONS0126-2	CONS0126-2	J48A0A131	Logic	2.5	3.5	8.75	30	50	ActivationFlowRate	45845	45731.9	113.1	2.59492	2.37488	6.1623	308.115	50	47.1264	1.196	59.8	0.194083	1.32029	0.00428505	0.0220784	UDV1 Level
C0011	EC19-01	Logic Vapes	Logic Pro	ENDS0058	CONS0127-1	CONS0127-1	J48A0A131	Logic	30	3.5	105	30	50	ActivationDuration	46506.4	46323.8	182.6	28.5752	3.51655	100.486	5024.29	50	-1.47864	3.706	185.3	0.0368808	3.09224	0.000615459	0.0166878	UDV1 Level
C0012	EC19-01	Logic Vapes	Logic Pro	ENDS0058	CONS0127-1	CONS0127-1	J48A0A131	Logic	30	3	90	30	50	ActivationDuration	46162.9	46007.1	155.8	28.4142	3.01622	85.703	4285.15	50	0.320924	3.106	155.3	0.0362414	2.5199	0.000588054	0.016226	UDV1 Level
C0013	EC19-01	Logic Vapes	Logic Pro	ENDS0058	CONS0127-1	CONS0127-1	J48A0A131	Logic	30	2.5	75	30	50	ActivationDuration	46005.8	45883.5	122.3	28.0277	2.51668	70.5367	3526.83	50	0.654129	2.43	121.5	0.0344502	1.96899	0.000558288	0.0162057	UDV1 Level
C0014	EC19-01	Logic Vapes	Logic Pro	ENDS0058	CONS0127-1	CONS0127-1	J48A0A131	Logic	30	2	60	30	50	ActivationDuration	45883.8	45795.8	88	27.6086	2.01654	55.6732	2783.66	50	0.340909	1.754	87.7	0.0315053	0.060906	2.19e-05	0.000694481	UDV1 Level
C0015	EC19-01	Logic Vapes	Logic Pro	ENDS0058	CONS0127-1	CONS0127-1	J48A0A131	Logic	30	1.5	45	30	50	ActivationDuration	45794	45746.7	47.3	26.7077	1.51707	40.5168	2025.84	50	0.845666	0.938	46.9	0.0231509	1.09241	0.000539239	0.0232924	UDV1 Level
C0016	EC19-01	Logic Vapes	Logic Pro	ENDS0058	CONS0127-1	CONS0127-1	J48A0A131	Logic	30	1	30	30	50	ActivationDuration	45746.8	45741.9	4.9	25.1878	1.01711	25.6166	1280.83	50	-320.408	0.412	20.6	0.0160833	0.835444	0.000652267	0.0405555	UDV1 Level
C0017	EC19-01	Logic Vapes	Logic Pro	ENDS0058	CONS0127-1	CONS0127-1	J48A0A131	Logic	30	0.5	15	30	50	ActivationDuration	45741.9	45741.1	0.8	20.8279	0.51673	10.7581	537.906	50	-150	0.04	2	0.00371812	NaN	NaN	NaN	UDV1 Level
C0018	EC19-01	Logic Vapes	Logic Pro	ENDS0058	CONS0127-2	CONS0127-2	J48A0A131	Logic	7.5	3.5	26.25	30	50	ActivationFlowRate	41661.6	41432.2	229.4	7.15738	3.48382	24.935	1246.75	50	15.9111	3.858	192.9	0.154722	NaN	NaN	NaN	UDV1 Level
C0020	EC19-01	Logic Vapes	Logic Pro	ENDS0058	CONS0127-2	CONS0127-2	J48A0A131	Logic	5	3.5	17.5	30	50	ActivationFlowRate	41426.3	41231	195.3	4.74473	3.45809	16.4077	820.385	50	27.445	2.834	141.7	0.172724	3.4625	0.00422058	0.0244354	UDV1 Level
C0021	EC19-01	Logic Vapes	Logic Pro	ENDS0058	CONS0127-2	CONS0127-2	J48A0A131	Logic	2.5	3.5	8.75	30	50	ActivationFlowRate	41230.7	41132.3	98.4	2.41236	3.23683	7.80697	390.349	50	30.7927	1.362	68.1	0.174459	NaN	NaN	NaN	UDV1 Level
C0022	EC19-01	Logic Vapes	Logic Pro	ENDS0058	CONS0127-2	CONS0127-2	J48A0A131	Logic	17.5	3.5	61.25	30	50	ActivationFlowRate	41133.8	40851.3	282.5	16.8605	3.5158	59.2784	2963.92	50	0.283186	5.634	281.7	0.0950431	5.62175	0.00189673	0.0199565	UDV1 Level
C0023	EC19-01	Logic Vapes	Logic Pro	ENDS0058	CONS0127-2	CONS0127-2	J48A0A131	Logic	30	0.75	22.5	30	50	ActivationDuration	40851.9	40825.1	26.8	27.1455	0.77636	21.076	1053.8	50	1.86567	0.526	26.3	0.0249573	NaN	NaN	NaN	UDV1 Level
C0024	EC19-01	Logic Vapes	Logic Pro	ENDS0058	CONS0127-2	CONS0127-2	J48A0A131	Logic	30	1.5	45	30	50	ActivationDuration	40826.4	40738.3	88.1	28.4972	1.53364	43.7049	2185.25	50	4.08627	1.69	84.5	0.0386684	NaN	NaN	NaN	UDV1 Level
C0025	EC19-01	Logic Vapes	Logic Pro	ENDS0058	CONS0129-1	CONS0129-1	J48A0A131	Logic	30	2.5	75	30	50	ActivationDuration	41675.1	41526.8	148.3	28.9732	2.52908	73.2759	3663.8	50	1.7532	2.914	145.7	0.0397675	NaN	NaN	NaN	UDV1 Level
C0026	EC19-01	Logic Vapes	Logic Pro	ENDS0058	CONS0129-1	CONS0129-1	J48A0A131	Logic	30	3.5	105	30	50	ActivationDuration	41528.2	41306.7	221.5	29.229	3.5312	103.214	5160.68	50	3.386	4.28	214	0.0414674	4.46025	0.000864276	0.0208423	UDV1 Level
C0027	EC19-01	Logic Vapes	Logic Pro	ENDS0058	CONS0129-1	CONS0129-1	J48A0A131	Logic	30	4	120	30	50	ActivationDuration	41308	41018.3	289.7	29.3145	4.02795	118.078	5903.88	50	5.10873	5.498	274.9	0.0465626	5.53913	0.000938218	0.0201496	UDV1 Level
C0028	EC19-01	Logic Vapes	Logic Pro	ENDS0058	CONS0129-1	CONS0129-1	J48A0A131	Logic	30	5	150	30	50	ActivationDuration	41019.3	40631.8	387.5	29.4249	5.02789	147.945	7397.25	50	1.49677	7.634	381.7	0.0516002	7.52663	0.00101749	0.0197187	UDV1 Level
C0029	EC19-01	Logic Vapes	Logic Pro	ENDS0058	CONS0129-2	CONS0129-2	J48A0A131	Logic	30	6	180	30	50	ActivationDuration	41708.6	41261.9	446.7	29.6045	6.03639	178.704	8935.21	50	2.05955	8.75	437.5	0.0489636	8.46225	0.000947068	0.0193423	UDV1 Level
C0030	EC19-01	Logic Vapes	Logic Pro	ENDS0058	CONS0129-2	CONS0129-2	J48A0A131	Logic	30	7	210	30	50	ActivationDuration	41263.5	40715.7	547.8	29.5881	7.03638	208.193	10409.7	50	4.01606	10.516	525.8	0.0505108	11.0005	0.00105676	0.0209215	UDV1 Level
C0031	EC19-01	Logic Vapes	Logic Pro	ENDS0058	CONS0131-1	CONS0131-1	J48A0A131	Logic	30	8	240	30	50	ActivationDuration	41732.5	40933.4	799.1	29.6115	8.03559	237.946	11897.3	50	5.69391	15.072	753.6	0.0633421	14.4177	0.00121185	0.0191318	UDV1 Level
C0032	EC19-01	Logic Vapes	Logic Pro	ENDS0058	CONS0131-2	CONS0131-2	J48A0A131	Logic	30	9	270	30	25	ActivationDuration	41694.9	41254.4	440.5	29.6751	9.0357	268.136	6703.39	25	2.95119	17.1	427.5	0.0637737	8.415	0.00125534	0.0196842	UDV1 Level
C0033	EC19-01	Logic Vapes	Logic Pro	ENDS0058	CONS0131-2	CONS0131-2	J48A0A131	Logic	30	10	300	30	25	ActivationDuration	41256.6	40771.1	485.5	29.7022	10.0348	298.057	7451.43	25	2.84243	18.868	471.7	0.0633033	9.25863	0.00124253	0.0196282	UDV1 Level
C0034	EC19-01	Logic Vapes	Logic Pro	ENDS0058	CONS0131-2	CONS0131-2	J48A0A131	Logic	30	11	330	30	25	ActivationDuration	40773.1	40266	507.1	29.7225	11.0365	328.033	8200.82	25	2.2678	19.824	495.6	0.060433	9.7075	0.00118372	0.0195874	UDV1 Level
C0001	EC20-01	Loontech	Hyde	ENDS0062	ENDS0062	ENDS0062	Null	Loontech	10	3.5	35	30	50	ActivationFlowRate	25256.1	25257	-0.9	9.66275	3.34303	32.3027	1615.13	50	144.444	0.008	0.4	0.000247657	NaN	NaN	NaN	No Puffs Activated
C0002	EC20-01	Loontech	Hyde	ENDS0062	ENDS0062	ENDS0062	Null	Loontech	15	3.5	52.5	30	50	ActivationFlowRate	25257	25256.5	0.5	14.492	3.44461	49.9193	2495.96	50	20	0.008	0.4	0.000160259	NaN	NaN	NaN	No Puffs Activated
C0003	EC20-01	Loontech	Hyde	ENDS0062	ENDS0062	ENDS0062	Null	Loontech	18.33	3.5	64.155	30	50	ActivationFlowRate	25256.5	25202	54.5	17.7653	3.46544	61.5645	3078.23	50	11.1927	0.968	48.4	0.0157233	2.74613	0.000892113	0.0567381	Some Puffs Activated
C0004	EC20-01	Loontech	Hyde	ENDS0062	ENDS0062	ENDS0062	Null	Loontech	20	3.5	70	30	50	ActivationFlowRate	24851.4	24661.2	190.2	19.2399	3.48917	67.1311	3356.56	50	7.5184	3.518	175.9	0.0524049	9.74725	0.00290394	0.0554136	Normal Trial
C0005	EC20-01	Loontech	Hyde	ENDS0062	ENDS0062	ENDS0062	Null	Loontech	30	3.5	105	30	50	ActivationFlowRate	25138.4	24950.3	188.1	29.1487	3.50892	102.28	5114.02	50	-43.5938	5.402	270.1	0.0528156	16.183	0.00316444	0.0599148	ENDS Mass Measurement Error
C0006	EC20-01	Loontech	Hyde	ENDS0062	ENDS0062	ENDS0062	Null	Loontech	40	3.5	140	30	50	ActivationFlowRate	24660.1	24462.9	197.2	39.1543	3.52029	137.834	6891.72	50	8.21501	3.62	181	0.0262634	10.5729	0.00153414	0.0584137	Normal Trial
C0007	EC20-01	Loontech	Hyde	ENDS0063	ENDS0063	ENDS0063	Null	Loontech	50	3.5	175	30	50	ActivationFlowRate	25255.2	24922	333.2	48.9805	3.5303	172.916	8645.78	50	-13.6855	7.576	378.8	0.0438133	23.0051	0.00266085	0.0607316	Normal Trial
C0008	EC20-01	Loontech	Hyde	ENDS0063	ENDS0063	ENDS0063	Null	Loontech	7.5	3.5	26.25	30	50	ActivationFlowRate	24978.1	24980.4	-2.3	7.12356	3.29969	23.5054	1175.27	50	113.043	0.006	0.3	0.00025526	NaN	NaN	NaN	Normal Trial
C0009	EC20-01	Loontech	Hyde	ENDS0063	ENDS0063	ENDS0063	Null	Loontech	5	3.5	17.5	30	50	ActivationFlowRate	24980.8	24981.7	-0.9	4.7917	3.07152	14.7177	735.887	50	166.667	0.012	0.6	0.000815342	NaN	NaN	NaN	Normal Trial
C0010	EC20-01	Loontech	Hyde	ENDS0063	ENDS0063	ENDS0063	Null	Loontech	2.5	3.5	8.75	30	50	ActivationFlowRate	24985.5	24985.4	0.1	2.53873	2.2837	5.79751	289.875	50	-100	0.004	0.2	0.000689952	NaN	NaN	NaN	Normal Trial
C0011	EC20-01	Loontech	Hyde	ENDS0063	ENDS0063	ENDS0063	Null	Loontech	30	3.5	105	30	50	ActivationDuration	24985.4	24601.9	383.5	29.2105	3.50189	102.292	5114.6	50	8.37027	7.028	351.4	0.0687053	21.7575	0.004254	0.0619166	Normal Trial
C0012	EC20-01	Loontech	Hyde	ENDS0064	ENDS0064	ENDS0064	Null	Loontech	30	3	90	30	50	ActivationDuration	25521.2	25199.6	321.6	29.0632	2.99565	87.0634	4353.17	50	7.80473	5.93	296.5	0.0681113	19.0134	0.00436771	0.0641261	Normal Trial
C0013	EC20-01	Loontech	Hyde	ENDS0064	ENDS0064	ENDS0064	Null	Loontech	30	2.5	75	30	50	ActivationDuration	25299	25052.5	246.5	28.9331	2.49194	72.0994	3604.97	50	7.4645	4.562	228.1	0.0632738	13.8535	0.00384289	0.0607343	Normal Trial
C0014	EC20-01	Loontech	Hyde	ENDS0064	ENDS0064	ENDS0064	Null	Loontech	30	2	60	30	50	ActivationDuration	25061	24888.4	172.6	28.7095	1.99867	57.3807	2869.03	50	9.61761	3.12	156	0.0543737	9.56413	0.00333357	0.0613085	Normal Trial
C0015	EC20-01	Loontech	Hyde	ENDS0064	ENDS0064	ENDS0064	Null	Loontech	30	1.5	45	30	50	ActivationDuration	24888.4	24784.8	103.6	28.3057	1.49169	42.2231	2111.15	50	7.14286	1.924	96.2	0.0455675	5.63275	0.00266809	0.0585525	Normal Trial
C0016	EC20-01	Loontech	Hyde	CONS0064	CONS0064	CONS0064	Null	Loontech	30	1	30	30	50	ActivationDuration	24784.8	24737.4	47.4	27.5994	0.98584	27.2078	1360.39	50	9.07173	0.862	43.1	0.0316821	2.195	0.00161351	0.0509281	Normal Trial
C0017	EC20-01	Loontech	Hyde	CONS0064	CONS0064	CONS0064	Null	Loontech	30	0.5	15	30	50	ActivationDuration	24737.4	24728.9	8.5	25.8682	0.48255	12.4811	624.055	50	-1.17647	0.172	8.6	0.0137808	NaN	NaN	NaN	Normal Trial
C0019	EC20-01	Loontech	Hyde	ENDS0067	ENDS0067	ENDS0067	Null	Loontech	30	5	150	30	25	ActivationDuration	28812.2	28519	293.2	28.7996	5.1902	149.475	3736.88	25	10.1637	10.536	263.4	0.0704865	12.9455	0.00346425	0.0491477	Normal Trial
C0021	EC20-01	Loontech	Hyde	ENDS0068	ENDS0068	ENDS0068	Null	Loontech	30	7	210	30	25	ActivationDuration	29373.3	28969	404.3	29.1091	7.19052	209.309	5232.73	25	10.9077	14.408	360.2	0.0688359	21.8894	0.00418316	0.0607701	Normal Trial
C0022	EC20-01	Loontech	Hyde	ENDS0068	ENDS0068	ENDS0068	Null	Loontech	30	8	240	30	20	ActivationDuration	29117.9	28758.8	359.1	29.2078	8.19158	239.258	4785.15	20	12.0301	15.795	315.9	0.0660167	18.7034	0.00390864	0.0592068	Normal Trial
C0023	EC20-01	Loontech	Hyde	ENDS0068	ENDS0068	ENDS0068	Null	Loontech	30	9	270	30	20	ActivationDuration	28892.8	28510	382.8	29.2911	9.19063	269.203	5384.06	20	11.7032	16.9	338	0.0627779	20.2315	0.00375766	0.0598564	Normal Trial
C0024	EC20-01	Loontech	Hyde	ENDS0069	ENDS0069	ENDS0069	Null	Loontech	30	10	300	30	15	ActivationDuration	29359.6	28988.8	370.8	29.3692	10.1889	299.239	4488.58	15	12.2977	21.68	325.2	0.0724505	19.8828	0.00442963	0.0611402	Normal Trial
C0025	EC20-01	Loontech	Hyde	ENDS0069	ENDS0069	ENDS0069	Null	Loontech	60	3.5	210	30	50	ActivationFlowRate	29102.3	28760	342.3	56.5091	3.73954	211.318	10565.9	50	12.7082	5.976	298.8	0.0282797	18.4144	0.00174281	0.0616278	Normal Trial
C0026	EC20-01	Loontech	Hyde	ENDS0069	ENDS0069	ENDS0069	Null	Loontech	70	3.5	245	30	50	ActivationFlowRate	28760.9	28455.2	305.7	65.8482	3.75257	247.099	12355	50	11.2856	5.424	271.2	0.0219507	16.9622	0.00137291	0.0625451	Normal Trial
C0027	EC20-01	Loontech	Hyde	ENDS0070	ENDS0070	ENDS0070	Null	Loontech	80	3.5	280	30	50	ActivationFlowRate	29230	28882.1	347.9	74.6334	3.77278	281.575	14078.7	50	22.3053	5.406	270.3	0.0191992	17.9924	0.00127799	0.0665647	Normal Trial
C0028	EC20-01	Loontech	Hyde	ENDS0070	ENDS0070	ENDS0070	Null	Loontech	90	3.5	315	30	50	ActivationFlowRate	28883.3	28567.2	316.1	83.3474	3.78486	315.458	15772.9	50	15.8494	5.32	266	0.0168644	16.8279	0.00106689	0.063263	Normal Trial
C0001	EC22-01	VUSE	Vibe	ENDS0078	CONS0141-1	CONS0141-1	OI100NL9	VUSE Vapor	10	3.5	35	30	50	ActivationFlowRate	38255.1	38179	76.1	9.73867	3.34068	32.5336	1626.68	50	4.59921	1.452	72.6	0.0446307	1.8725	0.00115112	0.025792	UDV1 Level
C0002	EC22-01	VUSE	Vibe	ENDS0078	CONS0141-1	CONS0141-1	OI100NL9	VUSE Vapor	15	3.5	52.5	30	50	ActivationFlowRate	38179	38010.6	168.4	14.6626	3.39942	49.8443	2492.22	50	1.90024	3.304	165.2	0.0662864	4.78275	0.00191907	0.0289513	UDV1 Level
C0003	EC22-01	VUSE	Vibe	ENDS0078	CONS0141-1	CONS0141-1	OI100NL9	VUSE Vapor	18.33	3.5	64.155	30	50	ActivationFlowRate	38010.6	37833.7	176.9	17.9095	3.4289	61.4099	3070.49	50	0.847937	3.508	175.4	0.0571243	5.42312	0.00176621	0.0309186	UDV1 Level
C0004	EC22-01	VUSE	Vibe	ENDS0078	CONS0141-1	CONS0141-1	OI100NL9	VUSE Vapor	20	3.5	70	30	50	ActivationFlowRate	37838.7	37631.3	207.4	19.5594	3.43918	67.2683	3363.41	50	0.771456	4.116	205.8	0.0611879	7.77675	0.00231216	0.0377879	UDV1 Level
C0005	EC22-01	VUSE	Vibe	ENDS0078	CONS0141-1	CONS0141-1	OI100NL9	VUSE Vapor	30	3.5	105	30	50	ActivationFlowRate	37631.3	37398.8	232.5	29.2477	3.48772	102.008	5100.38	50	0.129032	4.644	232.2	0.045526	8.76887	0.00171926	0.0377643	UDV1 Level
C0006	EC22-01	VUSE	Vibe	ENDS0078	CONS0141-1	CONS0141-1	OI100NL9	VUSE Vapor	40	3.5	140	30	50	ActivationFlowRate	37400	37193.4	206.6	39.0569	3.51289	137.202	6860.12	50	1.16167	4.084	204.2	0.0297662	8.15175	0.00118828	0.0399204	UDV1 Level
C0007	EC22-01	VUSE	Vibe	ENDS0078	CONS0141-2	CONS0141-2	OI100NL9	VUSE Vapor	50	3.5	175	30	50	ActivationFlowRate	38328.5	38170.2	158.3	48.6781	3.55162	172.886	8644.3	50	2.08465	3.1	155	0.0179309	4.895	0.000566269	0.0315806	UDV1 Level
C0008	EC22-01	VUSE	Vibe	ENDS0078	CONS0141-2	CONS0141-2	OI100NL9	VUSE Vapor	7.5	3.5	26.25	30	50	ActivationFlowRate	38171.4	38172.4	-1	7.19692	3.27699	23.5842	1179.21	50	180	0.016	0.8	0.000678421	NaN	NaN	NaN	UDV1 Level
C0009	EC22-01	VUSE	Vibe	ENDS0078	CONS0141-1	CONS0141-1	OI100NL9	VUSE Vapor	5	3.5	17.5	30	50	ActivationFlowRate	37178.3	37179.1	-0.8	4.87793	3.03436	14.7989	739.944	50	150	0.008	0.4	0.000540581	NaN	NaN	NaN	UDV1 Level
C0010	EC22-01	VUSE	Vibe	ENDS0078	CONS0141-1	CONS0141-1	OI100NL9	VUSE Vapor	2.5	3.5	8.75	30	50	ActivationFlowRate	37179.1	37179.5	-0.4	2.59437	2.24005	5.811	290.55	50	125	0.002	0.1	0.000344175	NaN	NaN	NaN	UDV1 Level
C0011	EC22-01	VUSE	Vibe	ENDS0078	CONS0141-2	CONS0141-2	OI100NL9	VUSE Vapor	30	3.5	105	30	50	ActivationDuration	38169.6	37975.5	194.1	29.2258	3.50636	102.476	5123.8	50	-0.515198	3.902	195.1	0.0380772	5.94013	0.00115932	0.0304466	UDV1 Level
C0012	EC22-01	VUSE	Vibe	ENDS0078	CONS0141-2	CONS0141-2	OI100NL9	VUSE Vapor	30	3	90	30	50	ActivationDuration	37976.5	37817.2	159.3	29.1238	2.99789	87.3096	4365.48	50	-1.19272	3.224	161.2	0.0369261	4.895	0.0011213	0.030366	UDV1 Level
C0013	EC22-01	VUSE	Vibe	ENDS0078	CONS0141-2	CONS0141-2	OI100NL9	VUSE Vapor	30	2.5	75	30	50	ActivationDuration	37818.6	37695	123.6	29.001	2.49382	72.3228	3616.14	50	-15.7767	2.862	143.1	0.0395726	3.5735	0.000988208	0.024972	UDV1 Level
C0014	EC22-01	VUSE	Vibe	ENDS0078	CONS0141-2	CONS0141-2	OI100NL9	VUSE Vapor	30	2	60	30	50	ActivationDuration	37696.3	37604.8	91.5	28.9896	1.98532	57.5533	2877.67	50	1.53005	1.802	90.1	0.0313101	2.52	0.000875709	0.0279689	UDV1 Level
C0015	EC22-01	VUSE	Vibe	ENDS0078	CONS0141-2	CONS0141-2	OI100NL9	VUSE Vapor	30	1.5	45	30	50	ActivationDuration	37606.9	37552.5	54.4	28.6145	1.49058	42.6518	2132.59	50	-14.3382	1.244	62.2	0.0291664	NaN	NaN	NaN	UDV1 Level
C0016	EC22-01	VUSE	Vibe	ENDS0078	CONS0141-2	CONS0141-2	OI100NL9	VUSE Vapor	30	1	30	30	50	ActivationDuration	37553.5	37538.2	15.3	28	0.99	27.7195	1385.97	50	-1.30719	0.31	15.5	0.0111835	NaN	NaN	NaN	UDV1 Level
C0017	EC22-01	VUSE	Vibe	ENDS0078	CONS0141-2	CONS0141-2	OI100NL9	VUSE Vapor	30	0.5	15	30	50	ActivationDuration	37543.7	37541.7	2	26.4982	0.49378	13.0836	654.178	50	85	0.006	0.3	0.000458591	NaN	NaN	NaN	UDV1 Level
C0018	EC22-01	VUSE	Vibe	ENDS0078	CONS0145-2	CONS0145-2	OI100NL9	VUSE Vapor	30	3.5	105	30	50	ActivationDuration	35365.7	35204.1	161.6	29.206	3.53667	103.292	5164.59	50	-10.0248	3.556	177.8	0.0344267	NaN	NaN	NaN	UDV1 Level
C0019	EC22-01	VUSE	Vibe	ENDS0078	CONS0145-2	CONS0145-2	OI100NL9	VUSE Vapor	60	3.5	210	30	50	ActivationFlowRate	35205	34975.7	229.3	58.3652	3.56715	208.197	10409.9	50	-17.9677	5.41	270.5	0.025985	NaN	NaN	NaN	UDV1 Level
C0020	EC22-01	VUSE	Vibe	ENDS0078	CONS0145-2	CONS0145-2	OI100NL9	VUSE Vapor	70	3.5	245	30	50	ActivationFlowRate	34977.4	34068	909.4	68.0143	3.57184	242.936	12146.8	50	24.4007	13.75	687.5	0.0565993	NaN	NaN	NaN	UDV1 Level
C0023	EC22-01	VUSE	Vibe	ENDS0078	CONS0145-1	CONS0145-1	OI100NL9	VUSE Vapor	30	3.5	105	30	50	ActivationDuration	35341.5	35140.9	200.6	29.1644	3.53171	103	5150.01	50	-16.6999	4.682	234.1	0.0454563	NaN	NaN	NaN	UDV1 Level
C0024	EC22-01	VUSE	Vibe	ENDS0078	CONS0145-1	CONS0145-1	OI100NL9	VUSE Vapor	30	4	120	30	50	ActivationDuration	35142	34872.1	269.9	29.2486	4.0308	117.895	5894.77	50	-2.96406	5.558	277.9	0.0471435	NaN	NaN	NaN	UDV1 Level
C0025	EC22-01	VUSE	Vibe	ENDS0078	CONS0145-1	CONS0145-1	OI100NL9	VUSE Vapor	30	5	150	30	50	ActivationDuration	34881.3	34512.4	368.9	29.4896	5.03838	148.58	7428.99	50	1.57224	7.262	363.1	0.0488761	NaN	NaN	NaN	UDV1 Level
C0026	EC22-01	VUSE	Vibe	ENDS0078	CONS0145-1	CONS0145-1	OI100NL9	VUSE Vapor	30	6	180	30	50	ActivationDuration	34513.6	34012.4	501.2	29.5094	6.03654	178.135	8906.73	50	1.29689	9.894	494.7	0.0555423	NaN	NaN	NaN	UDV1 Level
C0027	EC22-01	VUSE	Vibe	ENDS0078	CONS0143-2	CONS0143-2	OI100NL9	VUSE Vapor	30	7	210	30	50	ActivationDuration	35377.7	35011	366.7	29.5855	7.03349	208.09	10404.5	50	0.354513	7.308	365.4	0.0351195	NaN	NaN	NaN	UDV1 Level
C0028	EC22-01	VUSE	Vibe	ENDS0078	CONS0143-2	CONS0143-2	OI100NL9	VUSE Vapor	30	8	240	30	50	ActivationDuration	35023.6	34514.4	509.2	29.6787	8.03695	238.526	11926.3	50	0.864101	10.096	504.8	0.0423265	NaN	NaN	NaN	UDV1 Level
C0029	EC22-01	VUSE	Vibe	ENDS0078	CONS0143-2	CONS0143-2	OI100NL9	VUSE Vapor	30	9	270	30	50	ActivationDuration	34515.5	34016.4	499.1	29.6609	9.03503	267.987	13399.3	50	0.280505	9.954	497.7	0.0371436	NaN	NaN	NaN	UDV1 Level
C0030	EC22-01	VUSE	Vibe	ENDS0078	CONS0143-1	CONS0143-1	OI100NL9	VUSE Vapor	30	10	300	30	50	ActivationDuration	35334.3	34941.3	393	29.6808	10.0336	297.806	14890.3	50	1.57761	7.736	386.8	0.0259767	NaN	NaN	NaN	UDV1 Level
C0001	EC23-01	SMOK Tech	Stick Prince	ENDS0076	ETCA0045	CONS0089	Null	Mad Hatter Juice	10	3.5	35	30	50	ActivationFlowRate	177427	175248	2179.2	9.62645	3.26522	31.4309	1571.55	50	46.5813	23.282	1164.1	0.740735	NaN	NaN	NaN	Eliquid Bubbling
C0002	EC23-01	SMOK Tech	Stick Prince	ENDS0076	ETCA0045	CONS0089	Null	Mad Hatter Juice	10	3.5	35	30	15	ActivationFlowRate	177373	176899	473.2	9.57005	3.28077	31.3953	470.929	15	47.8445	16.4533	246.8	0.52407	10.4851	0.0222648	0.0424843	Normal Trial
C0003	EC23-01	SMOK Tech	Stick Prince	ENDS0076	ETCA0045	CONS0089	Null	Mad Hatter Juice	15	3.5	52.5	30	15	ActivationFlowRate	176915	176314	600.7	14.3392	3.37957	48.4584	726.876	15	36.8736	25.28	379.2	0.521684	14.0414	0.0193174	0.0370289	Normal Trial
C0004	EC23-01	SMOK Tech	Stick Prince	ENDS0076	ETCA0045	CONS0089	Null	Mad Hatter Juice	18.33	3.5	64.155	30	15	ActivationFlowRate	177602	176893	709.7	17.6485	3.39227	59.8645	897.967	15	39.1997	28.7667	431.5	0.48053	16.6818	0.0185772	0.0386599	Normal Trial
C0005	EC23-01	SMOK Tech	Stick Prince	ENDS0076	ETCA0045	CONS0089	Null	Mad Hatter Juice	20	3.5	70	30	15	ActivationFlowRate	176893	176284	608.8	19.2776	3.3982	65.5042	982.563	15	31.0118	28	420	0.427454	17.7514	0.0180664	0.0422652	Normal Trial
C0006	EC23-01	SMOK Tech	Stick Prince	ENDS0076	ETCA0045	CONS0091	Null	Mad Hatter Juice	30	3.5	105	30	15	ActivationFlowRate	177574	176815	759.1	28.5723	3.4965	99.8976	1498.46	15	25.9781	37.46	561.9	0.374984	23.4241	0.0156321	0.0416874	UDV1 Level
C0007	EC23-01	SMOK Tech	Stick Prince	ENDS0076	ETCA0045	CONS0089	Null	Mad Hatter Juice	40	3.5	140	30	15	ActivationFlowRate	176711	175830	881.4	38.3009	3.5161	134.67	2020.04	15	20.5355	46.6933	700.4	0.346725	28.3553	0.014037	0.0404844	Normal Trial
C0008	EC23-01	SMOK Tech	Stick Prince	ENDS0076	ETCA0045	CONS0091	Null	Mad Hatter Juice	50	3.5	175	30	15	ActivationFlowRate	176815	175949	866.4	47.9033	3.5161	168.432	2526.48	15	16.6205	48.16	722.4	0.285931	30.9754	0.0122603	0.0428784	Normal Trial
C0009	EC23-01	SMOK Tech	Stick Prince	ENDS0076	ETCA0045	CONS0091	Null	Mad Hatter Juice	7.5	3.5	26.25	30	15	ActivationFlowRate	177845	177263	581.5	7.1473	3.23403	23.1132	346.698	15	76.681	9.04	135.6	0.391119	6.22288	0.017949	0.0458914	Normal Trial
C0010	EC23-01	SMOK Tech	Stick Prince	ENDS0076	ETCA0045	CONS0091	Null	Mad Hatter Juice	5	3.5	17.5	30	15	ActivationFlowRate	177181	176869	312.7	4.91482	3.0101	14.7933	221.9	15	78.9575	4.38667	65.8	0.29653	3.68913	0.0166252	0.0560657	UDV1 Level
C0011	EC23-01	SMOK Tech	Stick Prince	ENDS0076	ETCA0045	CONS0091	Null	Mad Hatter Juice	2.5	3.5	8.75	30	15	ActivationFlowRate	176869	176672	197.1	2.65639	2.2189	5.8942	88.413	15	81.9888	2.36667	35.5	0.401525	1.56838	0.0177392	0.0441796	Normal Trial
C0012	EC23-01	SMOK Tech	Stick Prince	ENDS0076	ETCA0045	CONS0091	Null	Mad Hatter Juice	30	3.5	105	30	15	ActivationDuration	176583	175861	722.3	28.7275	3.4753	99.8314	1497.47	15	25.0173	36.1067	541.6	0.361677	23.2979	0.0155582	0.0430168	Normal Trial
C0013	EC23-01	SMOK Tech	Stick Prince	ENDS0076	ETCA0045	CONS0091	Null	Mad Hatter Juice	30	3	90	30	15	ActivationDuration	177774	177178	595.2	28.4867	2.98733	85.0944	1276.42	15	10.5847	35.48	532.2	0.416949	22.3866	0.0175387	0.0420643	Normal Trial
C0014	EC23-01	SMOK Tech	Stick Prince	ENDS0076	ETCA0045	CONS0091	Null	Mad Hatter Juice	30	2.5	75	30	15	ActivationDuration	177110	176696	413.7	28.2039	2.48887	70.1876	1052.81	15	27.387	20.0267	300.4	0.28533	15.3044	0.0145366	0.0509467	Normal Trial
C0015	EC23-01	SMOK Tech	Stick Prince	ENDS0076	ETCA0045	CONS0091	Null	Mad Hatter Juice	30	2	60	30	15	ActivationDuration	177177	176973	204.4	27.7485	2.0028	55.5689	833.533	15	19.7162	10.94	164.1	0.196873	7.54512	0.00905198	0.0459788	Normal Trial
C0016	EC23-01	SMOK Tech	Stick Prince	ENDS0076	ETCA0045	CONS0091	Null	Mad Hatter Juice	30	1.5	45	30	15	ActivationDuration	176973	176840	132.2	27.3679	1.47777	40.4345	606.517	15	33.2073	5.88667	88.3	0.145585	4.05363	0.00668345	0.0459074	Normal Trial
C0017	EC23-01	SMOK Tech	Stick Prince	ENDS0076	ETCA0045	CONS0091	Null	Mad Hatter Juice	30	1	30	30	15	ActivationDuration	176840	176824	16.9	26.2263	0.9665	25.3383	380.074	15	37.2781	0.706667	10.6	0.0278893	NaN	NaN	NaN	Normal Trial
C0018	EC23-01	SMOK Tech	Stick Prince	ENDS0076	ETCA0045	CONS0091	Null	Mad Hatter Juice	30	0.5	15	30	15	ActivationDuration	176824	176824	0	22.8355	0.457767	10.4485	156.727	15	NaN	0.1	1.5	0.00957079	NaN	NaN	NaN	Normal Trial
C0019	EC23-01	SMOK Tech	Stick Prince	ENDS0076	ETCA0045	CONS0092	Null	Mad Hatter Juice	30	4	120	30	10	ActivationDuration	172715	172027	688.4	28.6047	4.1866	119.757	1197.57	10	39.3085	41.78	417.8	0.348872	18.8211	0.0157161	0.0450482	UDV1 Level
C0020	EC23-01	SMOK Tech	Stick Prince	ENDS0076	ETCA0045	CONS0092	Null	Mad Hatter Juice	30	5	150	30	10	ActivationDuration	172020	171159	861.2	28.8235	5.1903	149.603	1496.03	10	33.4301	57.33	573.3	0.383214	27.6582	0.0184877	0.0482438	Normal Trial
C0021	EC23-01	SMOK Tech	Stick Prince	ENDS0076	ETCA0045	CONS0092	Null	Mad Hatter Juice	30	6	180	30	10	ActivationDuration	171146	170102	1044.6	28.9985	6.18975	179.493	1794.93	10	29.8105	73.32	733.2	0.408483	37.1324	0.0206873	0.0506443	Normal Trial
C0022-1	EC23-01	SMOK Tech	Stick Prince	ENDS0076	ETCA0045	CONS0092	Null	Mad Hatter Juice	30	7	210	30	5	ActivationDuration	182136	181549	586.8	29.1612	7.1781	209.323	1046.61	5	28.1186	84.36	421.8	0.403014	23.0441	0.0220178	0.0546328	Normal Trial
C0022-2	EC23-01	SMOK Tech	Stick Prince	ENDS0076	ETCA0045	CONS0092	Null	Mad Hatter Juice	30	7	210	30	5	ActivationDuration	181549	181028	521.2	29.1472	7.1845	209.408	1047.04	5	17.1911	86.32	431.6	0.412209	22.8935	0.021865	0.0530434	Normal Trial
C0022-3	EC23-01	SMOK Tech	Stick Prince	ENDS0076	ETCA0045	CONS0092	Null	Mad Hatter Juice	30	7	210	30	5	ActivationDuration	181028	180495	532.6	29.1497	7.1805	209.31	1046.55	5	18.8697	86.42	432.1	0.41288	23.4573	0.022414	0.0542868	Normal Trial
C0022-4	EC23-01	SMOK Tech	Stick Prince	ENDS0076	ETCA0045	CONS0092	Null	Mad Hatter Juice	30	7	210	30	5	ActivationDuration	180495	179957	538.2	29.1504	7.1873	209.512	1047.56	5	20.6243	85.44	427.2	0.407804	23.3195	0.0222607	0.0545869	Normal Trial
C0023-1	EC23-01	SMOK Tech	Stick Prince	ENDS0076	ETCA0045	CONS0092	Null	Mad Hatter Juice	30	8	240	30	5	ActivationDuration	182152	181526	626.2	29.2332	8.1936	239.525	1197.63	5	20.3769	99.72	498.6	0.416324	27.4868	0.0229511	0.0551279	Aspiration Observed
C0023-2	EC23-01	SMOK Tech	Stick Prince	ENDS0076	ETCA0045	CONS0092	Null	Mad Hatter Juice	30	8	240	30	5	ActivationDuration	181526	180827	698.2	29.2242	8.1924	239.416	1197.08	5	25.8235	103.58	517.9	0.432636	29.0662	0.0242809	0.0561232	Aspiration Observed
C0023-3	EC23-01	SMOK Tech	Stick Prince	ENDS0076	ETCA0045	CONS0092	Null	Mad Hatter Juice	30	8	240	30	5	ActivationDuration	180827	180167	660.8	29.2156	8.1944	239.405	1197.02	5	21.9431	103.16	515.8	0.430902	28.1183	0.0234902	0.0545139	Aspiration Observed
C0023-4	EC23-01	SMOK Tech	Stick Prince	ENDS0076	ETCA0045	CONS0092	Null	Mad Hatter Juice	30	8	240	30	5	ActivationDuration	180167	179505	661.6	29.2159	8.1856	239.15	1195.75	5	15.5381	111.76	558.8	0.467321	29.1634	0.0243891	0.0521893	Aspiration Observed
C0024-1	EC23-01	SMOK Tech	Stick Prince	ENDS0076	ETCA0045	CONS0092	Null	Mad Hatter Juice	30	9	270	30	5	ActivationDuration	181939	181274	664.6	29.3221	9.1801	269.18	1345.9	5	18.1763	108.76	543.8	0.404041	29.8065	0.0221461	0.0548115	LED Blink @ 8 s
C0024-2	EC23-01	SMOK Tech	Stick Prince	ENDS0076	ETCA0045	CONS0092	Null	Mad Hatter Juice	30	9	270	30	5	ActivationDuration	181274	180625	649.1	29.3149	9.1918	269.457	1347.28	5	16.9311	107.84	539.2	0.400213	27.9519	0.0207469	0.0518396	LED Blink @ 8 s
C0024-3	EC23-01	SMOK Tech	Stick Prince	ENDS0076	ETCA0045	CONS0092	Null	Mad Hatter Juice	30	9	270	30	5	ActivationDuration	180625	179958	666.4	29.3109	9.19	269.367	1346.83	5	19.4628	107.34	536.7	0.39849	28.1173	0.0208766	0.0523893	LED Blink @ 8 s
C0024-4	EC23-01	SMOK Tech	Stick Prince	ENDS0076	ETCA0045	CONS0092	Null	Mad Hatter Juice	30	9	270	30	5	ActivationDuration	179958	179312	646.7	29.317	9.1817	269.18	1345.9	5	18.664	105.2	526	0.390817	28.0261	0.0208233	0.0532815	LED Blink @ 8 s
C0025-1	EC23-01	SMOK Tech	Stick Prince	ENDS0076	ETCA0045	CONS0092	Null	Mad Hatter Juice	30	10	300	30	5	ActivationDuration	181880	181234	645.7	29.383	10.1863	299.304	1496.52	5	16.4473	107.9	539.5	0.360503	29.9121	0.0199878	0.0554442	LED Blink @ 8 s
C0025-2	EC23-01	SMOK Tech	Stick Prince	ENDS0076	ETCA0045	CONS0092	Null	Mad Hatter Juice	30	10	300	30	5	ActivationDuration	181234	180525	709.7	29.3707	10.1828	299.076	1495.38	5	23.3479	108.8	544	0.363787	29.038	0.0194185	0.0533787	LED Blink @ 8 s
C0025-3	EC23-01	SMOK Tech	Stick Prince	ENDS0076	ETCA0045	CONS0092	Null	Mad Hatter Juice	30	10	300	30	5	ActivationDuration	180525	179825	699.3	29.3515	10.1936	299.197	1495.99	5	22.7513	108.04	540.2	0.3611	28.7406	0.0192118	0.0532037	LED Blink @ 8 s
C0025-4	EC23-01	SMOK Tech	Stick Prince	ENDS0076	ETCA0045	CONS0092	Null	Mad Hatter Juice	30	10	300	30	5	ActivationDuration	179825	179198	627.7	29.3614	10.1897	299.184	1495.92	5	15.278	106.36	531.8	0.355501	29.0159	0.0193967	0.0545617	LED Blink @ 8 s
C0026	EC23-01	SMOK Tech	Stick Prince	ENDS0076	ETCA0045	CONS0092	Null	Mad Hatter Juice	60	3.5	210	30	15	ActivationFlowRate	181518	180676	842.1	59.9234	3.73663	223.925	3358.88	15	13.2051	48.7267	730.9	0.217602	40.8832	0.0121717	0.0559354	Normal Trial
C0027	EC23-01	SMOK Tech	Stick Prince	ENDS0076	ETCA0045	CONS0092	Null	Mad Hatter Juice	70	3.5	245	30	15	ActivationFlowRate	181421	180525	895.9	73.9381	3.7474	277.109	4156.64	15	12.2447	52.4133	786.2	0.189143	41.3845	0.00995623	0.0526386	Normal Trial
C0028	EC23-01	SMOK Tech	Stick Prince	ENDS0076	ETCA0045	CONS0092	Null	Mad Hatter Juice	80	3.5	280	30	12	ActivationFlowRate	180526	179764	761.9	84.1964	3.76204	316.755	3801.06	12	11.3663	56.275	675.3	0.177661	37.8496	0.00995764	0.0560486	Normal Trial
C0029	EC23-01	SMOK Tech	Stick Prince	ENDS0076	ETCA0045	CONS0092	Null	Mad Hatter Juice	90	3.5	315	30	12	ActivationFlowRate	181165	180391	774	94.6123	3.76925	356.62	4279.44	12	11.6667	56.975	683.7	0.159764	36.9159	0.00862635	0.0539943	Normal Trial
C0001	EC24-01	Puff Bar	Puff Bar	ENDS0087	ENDS0087	ENDS0087	20200115TO03	Puff Bar	10	3.5	35	30	50	ActivationFlowRate	19799.6	19800	-0.4	9.51872	3.51546	33.4628	1673.14	50	100	0	0	0	NaN	NaN	NaN	No Puffs Activated
C0002	EC24-01	Puff Bar	Puff Bar	ENDS0087	ENDS0087	ENDS0087	20200115TO03	Puff Bar	15	3.5	52.5	30	50	ActivationFlowRate	19800	19530.4	269.6	14.3408	3.52394	50.5362	2526.81	50	11.2018	4.788	239.4	0.094744	11.3556	0.00449406	0.0474337	Normal Trial
C0003	EC24-01	Puff Bar	Puff Bar	ENDS0087	ENDS0087	ENDS0087	20200115TO03	Puff Bar	18.33	3.5	64.155	30	50	ActivationFlowRate	19530.4	19307.4	223	17.5859	3.52569	62.0023	3100.12	50	7.44395	4.128	206.4	0.0665782	10.0367	0.00323754	0.0486277	Normal Trial
C0004	EC24-01	Puff Bar	Puff Bar	ENDS0089	ENDS0089	ENDS0089	20200115TO03	Puff Bar	20	3.5	70	30	50	ActivationFlowRate	19596.6	19288.2	308.4	19.3347	3.52618	68.1777	3408.89	50	9.04669	5.61	280.5	0.0822849	13.7391	0.00403039	0.0489808	Normal Trial
C0005	EC24-01	Puff Bar	Puff Bar	ENDS0089	ENDS0089	ENDS0089	20200115TO03	Puff Bar	30	3.5	105	30	50	ActivationFlowRate	19288	19058.4	229.6	29.2257	3.52826	103.116	5155.79	50	5.9669	4.318	215.9	0.0418752	10.6586	0.00206731	0.0493683	Normal Trial
C0006	EC24-01	Puff Bar	Puff Bar	ENDS0088	ENDS0088	ENDS0088	20200115TO03	Puff Bar	40	3.5	140	30	50	ActivationFlowRate	19353.7	19044.9	308.8	39.0989	3.5369	138.289	6914.43	50	8.58161	5.646	282.3	0.0408276	14.2651	0.00206309	0.0505318	Normal Trial
C0007	EC24-01	Puff Bar	Puff Bar	ENDS0088	ENDS0088	ENDS0088	20200115TO03	Puff Bar	40	3.5	140	30	50	ActivationFlowRate	19047	18846	201	39.1044	3.53617	138.28	6913.99	50	7.11443	3.734	186.7	0.0270032	6.59762	0.000954243	0.0353381	Normal Trial
C0008	EC24-01	Puff Bar	Puff Bar	ENDS0091	ENDS0091	ENDS0091	20200115TO03	Puff Bar	50	3.5	175	30	50	ActivationFlowRate	19656.1	19332.4	323.7	48.9584	3.53826	173.227	8661.37	50	7.19802	6.008	300.4	0.0346827	15.0358	0.00173595	0.0500524	Normal Trial
C0009	EC24-01	Puff Bar	Puff Bar	ENDS0091	ENDS0091	ENDS0091	20200115TO03	Puff Bar	7.5	3.5	26.25	30	50	ActivationFlowRate	19332.5	19336.9	-4.4	7.03987	3.5021	24.6544	1232.72	50	127.273	0.024	1.2	0.000973458	NaN	NaN	NaN	No Puffs Activated
C0010	EC24-01	Puff Bar	Puff Bar	ENDS0091	ENDS0091	ENDS0091	20200115TO03	Puff Bar	5	3.5	17.5	30	50	ActivationFlowRate	19336.8	19337.6	-0.8	4.60952	3.48976	16.0861	804.306	50	225	0.02	1	0.00124331	NaN	NaN	NaN	No Puffs Activated
C0011	EC24-01	Puff Bar	Puff Bar	ENDS0091	ENDS0091	ENDS0091	20200115TO03	Puff Bar	2.5	3.5	8.75	30	50	ActivationFlowRate	19337.6	19338.1	-0.5	2.38277	3.07394	7.3233	366.165	50	260	0.016	0.8	0.00218481	NaN	NaN	NaN	No Puffs Activated
C0012	EC24-01	Puff Bar	Puff Bar	ENDS0091	ENDS0091	ENDS0091	20200115TO03	Puff Bar	30	3.5	105	30	50	ActivationDuration	19338	19067.3	270.7	29.1646	3.52705	102.865	5143.24	50	7.38825	5.014	250.7	0.0487436	12.338	0.00239888	0.0492142	Normal Trial
C0013	EC24-01	Puff Bar	Puff Bar	ENDS0090	ENDS0090	ENDS0090	20200115TO03	Puff Bar	30	3	90	30	50	ActivationDuration	18924.8	18685.1	239.7	29.2519	3.03724	88.8448	4442.24	50	8.30204	4.396	219.8	0.0494795	10.6436	0.002396	0.0484241	Normal Trial
C0014	EC24-01	Puff Bar	Puff Bar	ENDS0090	ENDS0090	ENDS0090	20200115TO03	Puff Bar	30	2.5	75	30	50	ActivationDuration	18687.4	18564.6	122.8	29.0401	2.52874	73.4347	3671.73	50	8.22476	2.254	112.7	0.030694	3.86512	0.00105267	0.0342957	Normal Trial
C0015	EC24-01	Puff Bar	Puff Bar	ENDS0090	ENDS0090	ENDS0090	20200115TO03	Puff Bar	30	2	60	30	50	ActivationDuration	18564.6	18513.6	51	28.8024	2.02869	58.431	2921.55	50	6.07843	0.958	47.9	0.0163954	1.792	0.000613373	0.0374113	Normal Trial
C0016	EC24-01	Puff Bar	Puff Bar	ENDS0090	ENDS0090	ENDS0090	20200115TO03	Puff Bar	30	1.5	45	30	50	ActivationDuration	18513.8	18497.4	16.4	28.3664	1.52856	43.3597	2167.99	50	1.82927	0.322	16.1	0.00742624	NaN	NaN	NaN	Normal Trial
C0017	EC24-01	Puff Bar	Puff Bar	ENDS0091	ENDS0091	ENDS0091	20200115TO03	Puff Bar	30	1	30	30	50	ActivationDuration	19054.7	19038.9	15.8	27.6404	1.02824	28.4208	1421.04	50	23.4177	0.242	12.1	0.00851488	NaN	NaN	NaN	Normal Trial
C0018	EC24-01	Puff Bar	Puff Bar	ENDS0091	ENDS0091	ENDS0091	20200115TO03	Puff Bar	30	0.5	15	30	50	ActivationDuration	19039.1	19038.5	0.6	25.8793	0.52903	13.6905	684.527	50	66.6667	0.004	0.2	0.000292172	NaN	NaN	NaN	Normal Trial
